# Supplementary material for: INTS13 variants causing a recessive developmental ciliopathy disrupt assembly of the Integrator complex
Source: Nat Commun. 2022 Oct 13;13:6054. doi: 10.1038/s41467-022-33547-8 (PMC9559116; doi:10.1038/s41467-022-33547-8)
Supplement: Supplementary file 3 — Supplementary Data 1 [file 41467_2022_33547_MOESM3_ESM.xlsx]

## Sheet: Sheet1
Disease		Mohr Syndrome or OFD type 2-like syndrome (MIM252100)
Clinical synopsis and genetics	HPO Terms
Origin		Jordan		France
Consanguinity		+	+	+	+
Patient number (refer to pedigree)		II.4	II.5	II.2	II.4
Year of birth		2002	2005	1987	1994
Gender		F	F	F	M
Gene		INTS13 (MIM615079)
Transcript mutation (NM_018164.2)		c.2004delA		c.1955C>T
Protein mutation (Q9NVM9)		p.K668Nfs*9		p.S652L
Autosomal recessive inheritance	HP:0000007	+	+	+	+
Oral
Cleft / high arched palate	HP:0000175	+	+	-	-
Tongue anomalies / hamartoma / lipoma	HP:0010566	-	-	-	-
Teeth abnormalities	HP:0000164	+	+	-	-
Micrognathia	HP:0000347	+	+	-	-
Craniofacial
Microcephaly	HP:0000252	+	+	-	-
Ocular hypertelorism	HP:0000316	+	+	-	-
Median cleft upper lip	HP:0100335	Bilateral	Bilateral	-	-
Broad nasal bridge	HP:0000431	+	+	-	-
Nasal tip anomalies	HP:0000436	+	+	+	+
Low set ears	HP:0000369	+	+	-	-
Hands
Syndactyly	HP:0006101	-	-	-	-
Clinodactyly	HP:0040019	+	-	-	-
Pre-Polydactyly	HP:0001161	+	-	-	-
Bifid/duplicated thumb	HP:0009944	-	-	-	-
Feet
Syndactyly	HP:0001770	-	-	-	-
Clinodactyly	HP:0001863	+	-	-	-
Polydactyly (pre-, post-axial)	HP:0001829	-	-	-	-
Bilateral hallux duplication	HP:0010066	-	-	-	-
Variable Findings
Lower stature/short humerus	HP:0005792	-	-	+	+
Pectus excavatum	HP:0000767	-	-	-	-
Absence of central incisors	HP:0006289	-	-	-	-
Supernumerary teeth	HP:0011069	+	+	-	-
Oral frenulae	HP:0000190	-	-	-	-
Long philtrum	HP:0000343	+	+	-	-
Thick septum	HP:0009746	+	+	-	-
Epiglottis anomaly	HP:0005483	+	+	-	-
Central Y-shaped metacarpal	HP:0006145	-	-	-	-
CNS abnormalities	HP:0002011	-	-	+	+
Slurred speech	HP:0001350	+	+	+	+
Congenital heart defects	HP:0001627	+	-	-	-
Conductive hearing loss	HP:0000405	+	+	-	-
Epicanthal fold	HP:0000286	+	+	-	-
Respiratory tract infection	HP:0011947	+	+	-	-
Unique features seen in present propositae
Alveolar pulmonary proteinosis	HP:0006517	-	+	-	-
Omega shaped epiglottis	HP:0005483	+	+	-	-
Underdeveloped aryepiglottic folds	HP:0008744	+	+	-	-
Abnormal vocal cord morphology	HP:0008777	+	+	nd	nd
Abnormal number of incisors	HP:0011064	+	+	-	-
Retinal racemose hemangioma	HP:0030509	+	+	-	-
Abnormality of the optic disc	HP:0012795	+	+	nd	nd
Myringosclerosis		+	+	nd	nd
Adenoid hypertrophy	HP:0040261	n.d.	+	nd	nd
Opacification of mastoid and ethmoid air cells		+	n.d.	nd	nd
Rough hair	HP:0002208	+	+	+	+
Sparse hair	HP:0008070	+	+	+	+
Bilateral simian creases	HP:0000954	+	+	-	-
Short & broad fingers	HP:0009381	+	+	+	+
(n.d) not determined, (+) affirmative, (-) negative, (M) male and (F) female.
