# Supplementary material for: INTS13 variants causing a recessive developmental ciliopathy disrupt assembly of the Integrator complex
Source: Nat Commun. 2022 Oct 13;13:6054. doi: 10.1038/s41467-022-33547-8 (PMC9559116; doi:10.1038/s41467-022-33547-8)
Supplement: Supplementary file 4 — Supplementary Data 2 [file 41467_2022_33547_MOESM4_ESM.xlsx]

## Sheet: Sheet1
Gene Name	Ensembl Gene ID	Chromosome	Strand	start_position	end_position	1: upregulated, -1: downregulated	RNAseq Ints13-1_v_Ctrl log2 Fold Change	Ints13-1_v_Ctrl log2 Fold Change StdErr	IntS13-1_v_Ctrl p-value	RNAseq Ints13-1_v_Ctrl padj	RNAseq Ints13-2_v_Ctrl log2 Fold Change	Ints13-2_v_Ctrl log2 Fold Change StdErr	IntS13-2_v_Ctrl p-value	RNAseq Ints13-2_v_Ctrl padj	RNAseq Control Mean Normalized Count	RNAseq IntS13-1-dep. Mean Normalized Count	RNAseq IntS13-2-dep. Mean Normalized Count
ABCA3	ENSG00000167972.14	chr16	-	2340573	2276805	-1	-1.37903	0.220473	3.97851e-10	6.91038e-09	-1.45306	0.220415	4.32805e-11	9.16185e-10	1998.96	768.423	730.035
AC005747.1	ENSG00000007237.18	chr17	-	10198208	9917341	-1	-1.01713	0.285061	0.000359576	0.00213067	-1.45461	0.285465	3.47657e-07	4.08272e-06	1522.51	752.45	555.779
ACADM	ENSG00000117054.13	chr1	+	75724347	75724817	1	1.62634	0.271355	2.05492e-09	3.28992e-08	1.45278	0.27139	8.64621e-08	1.14599e-06	480.079	1481.9	1313.84
ACTR6	ENSG00000075089.9	chr12	+	100199122	100199230	1	2.17355	0.350485	5.59107e-10	9.49377e-09	2.00364	0.350533	1.09078e-08	1.69438e-07	175.583	792.107	704.048
ADAM19	ENSG00000135074.15	chr5	-	157575603	157481002	-1	-1.2973	0.229668	1.61784e-08	2.2584e-07	-2.03388	0.230605	1.14726e-18	4.89647e-17	2126.37	865.286	519.444
ADAMTS5	ENSG00000154736.6	chr21	-	26965288	26924620	1	1.71425	0.183854	1.12092e-20	4.75212e-19	4.00508	0.182444	8.22544e-107	5.16558e-104	331.982	1090.68	5335.94
ADCYAP1	ENSG00000141433.13	chr18	+	904871	905060	1	2.08724	0.531986	8.72758e-05	0.000601503	1.64668	0.532272	0.00197694	0.00949103	135.816	577.204	425.209
ADGRE5	ENSG00000123146.20	chr19	+	14381156	14381545	-1	-2.17599	0.469539	3.58111e-06	3.34444e-05	-1.69449	0.467756	0.000291671	0.00181374	636.019	140.852	196.673
ADGRG1	ENSG00000205336.12	chr16	+	57619694	57619881	-1	-1.65775	0.317933	1.84657e-07	2.13632e-06	-1.87406	0.318119	3.83731e-09	6.34962e-08	1341.83	425.251	366.28
AFG1L	ENSG00000135537.17	chr6	+	108295054	108295218	1	2.18688	0.682974	0.00136477	0.00679644	2.72103	0.682116	6.63236e-05	0.000487828	47.0251	214.804	310.921
AGO2	ENSG00000123908.12	chr8	-	140635485	140532152	-1	-1.22626	0.235473	1.91232e-07	2.20645e-06	-1.06803	0.235155	5.57698e-06	5.21625e-05	1876.61	801.861	895.088
AIMP1	ENSG00000164022.17	chr4	+	106315696	106316344	1	1.5055	0.104049	1.89867e-47	2.49695e-45	1.63792	0.103982	6.65839e-56	1.65681e-53	2778.15	7884.71	8643.13
AK7	ENSG00000140057.9	chr14	+	96392128	96392259	1	3.50634	0.5783	1.33459e-09	2.17872e-08	1.93822	0.579907	0.000830892	0.00448906	57.0504	648.199	218.445
AKAP5	ENSG00000179841.8	chr14	+	64465499	64465613	-1	-7.28683	2.23274	0.00109994	0.0056299	-8.36726	2.23275	0.000178598	0.00118062	55.933	0.352689	0
ALDH1A3	ENSG00000184254.17	chr15	+	100879831	100880006	1	1.13435	0.0786709	3.93696e-47	4.97447e-45	1.22957	0.0786291	4.03769e-55	9.68165e-53	6525.63	14323.3	15301.7
ALDOA	ENSG00000149925.20	chr16	+	30064172	30064248	-1	-1.91669	0.347395	3.44205e-08	4.51743e-07	-1.18108	0.345583	0.000631662	0.00353032	929.996	246.474	410.167
ALOX12B	ENSG00000179477.11	chr17	-	8087296	8072950	1	7.50642	2.28638	0.00102671	0.00530348	7.60562	2.28576	0.000876615	0.00470525	0	33.1962	35.5526
AMOT	ENSG00000126016.15	chrX	-	112840452	112778664	-1	-1.28935	0.323669	6.78936e-05	0.00048104	-1.36769	0.323586	2.37176e-05	0.000192484	801.907	328.066	310.54
AMTN	ENSG00000187689.10	chr4	+	70518569	70518654	-1	-1.7339	0.410186	2.36715e-05	0.00018625	-3.4536	0.415933	1.01295e-16	3.67001e-15	991.813	298.221	90.7963
ANAPC10	ENSG00000164162.14	chr4	-	145098236	144967160	1	1.11222	0.321395	0.000538988	0.0030467	1.0611	0.321334	0.000959359	0.00508318	355.941	769.382	742.652
ANGPTL2	ENSG00000136859.10	chr9	-	127122315	127089138	-1	-1.52385	0.136829	8.3002e-29	5.65995e-27	-2.53759	0.137939	1.4034e-75	5.44356e-73	5650.57	1965.27	973.132
ANLN	ENSG00000011426.11	chr7	+	36389821	36390044	-1	-3.71477	0.413213	2.47268e-19	9.5413e-18	-1.42871	0.408396	0.000468146	0.00273787	1867.11	142.197	693.565
ANO8	ENSG00000074855.11	chr19	-	17334565	17323884	1	2.26887	0.66904	0.00069577	0.003798	2.06984	0.669189	0.0019811	0.00950684	43.0962	207.523	180.869
ANXA6	ENSG00000197043.14	chr5	-	151157680	151101507	-1	-2.13137	0.15811	2.04301e-41	2.2896e-39	-1.02069	0.157504	9.14705e-11	1.85302e-09	9089.75	2074.28	4480.49
AOPEP	ENSG00000148120.16	chr9	+	94726701	94726751	1	1.41535	0.166679	2.04021e-17	6.99315e-16	1.32831	0.166666	1.58799e-15	5.10791e-14	1132.24	3018.49	2841.84
AP4S1	ENSG00000100478.15	chr14	+	31025106	31025298	1	1.21634	0.342505	0.000383311	0.00225165	2.16196	0.341594	2.46705e-10	4.79167e-09	249.462	579.557	1116.4
APLF	ENSG00000169621.10	chr2	+	68467585	68467827	1	1.9531	0.365421	9.05132e-08	1.10887e-06	1.18321	0.365859	0.0012204	0.00627226	320.747	1243.05	728.984
APOLD1	ENSG00000178878.12	chr12	+	12725931	12726096	1	1.43247	0.42519	0.000754363	0.00407299	1.68438	0.424906	7.36638e-05	0.000537025	239.585	646.055	769.362
ARHGAP22	ENSG00000128805.14	chr10	-	48652234	48446619	-1	-1.87003	0.341742	4.4483e-08	5.76178e-07	-1.53677	0.340826	6.51476e-06	5.99558e-05	1085.27	296.912	374.053
ARID5B	ENSG00000150347.16	chr10	+	61901684	61901730	1	1.71063	0.123763	1.88109e-43	2.24476e-41	1.66394	0.123746	3.22999e-41	4.39146e-39	2380.7	7792.16	7544.26
ARL4A	ENSG00000122644.13	chr7	+	12686908	12687043	1	1.4535	0.263557	3.48901e-08	4.5744e-07	1.00826	0.263807	0.000132396	0.000904212	493.275	1351.38	992.429
ARRB1	ENSG00000137486.17	chr11	-	75351588	75266274	-1	-1.02079	0.231409	1.028e-05	8.7394e-05	-1.81874	0.232143	4.70524e-15	1.44645e-13	2500.96	1232.67	708.701
ARSI	ENSG00000183876.9	chr5	-	150302063	150298612	-1	-1.92486	0.171197	2.49096e-29	1.77367e-27	-2.036	0.171194	1.28811e-32	1.23997e-30	7969.7	2098.8	1943.67
ASB9	ENSG00000102048.16	chrX	-	15270119	15235340	-1	-7.3784	2.20372	0.000813502	0.00434497	-8.45884	2.20373	0.000123832	0.000851905	59.5872	0.327685	0
ATG2A	ENSG00000110046.13	chr11	-	64916965	64895209	-1	-1.48054	0.297647	6.5539e-07	6.88399e-06	-1.09232	0.296861	0.000233618	0.00149779	1221.28	437.654	573.146
ATP13A2	ENSG00000159363.18	chr1	-	17011729	16986358	-1	-1.67632	0.297614	1.77596e-08	2.4585e-07	-1.31479	0.297119	9.63778e-06	8.61715e-05	2119.56	663.056	852.261
ATP6V0D1	ENSG00000159720.12	chr16	-	67480957	67438689	-1	-1.00903	0.297753	0.000701928	0.00382837	-1.17191	0.297798	8.31055e-05	0.000596623	1737.2	863.146	771.248
B4GALT4	ENSG00000121578.13	chr3	-	119240850	119212681	1	1.81266	0.180232	8.52357e-24	4.37657e-22	1.73023	0.180212	7.91137e-22	4.27603e-20	599.91	2108.25	1991.42
BAZ1A	ENSG00000198604.11	chr14	-	34875138	34753704	1	1.64687	0.142862	9.5659e-31	7.38235e-29	1.03182	0.142955	5.283e-13	1.36079e-11	3454.97	10819.8	7063.92
BAZ2B	ENSG00000123636.18	chr2	-	159616242	159320418	1	1.28927	0.124738	4.85454e-25	2.75618e-23	1.20275	0.124732	5.2821e-22	2.87853e-20	3736.06	9131.24	8599.47
BBOF1	ENSG00000119636.16	chr14	+	74019349	74019534	1	2.74703	0.386094	1.11963e-12	2.54045e-11	3.26101	0.385698	2.79509e-17	1.05621e-15	119.529	804.51	1148.59
BBS4	ENSG00000140463.14	chr15	+	72686179	72686251	1	1.23655	0.270151	4.71096e-06	4.3152e-05	1.13212	0.270142	2.77958e-05	0.000222839	499.743	1177.92	1095.29
BCAS2	ENSG00000116752.6	chr1	-	114581499	114568256	1	1.5736	0.208227	4.12037e-14	1.05573e-12	1.47267	0.208218	1.51896e-12	3.7443e-11	643.953	1917.35	1787.48
BCR	ENSG00000186716.21	chr22	+	23180365	23182239	-1	-1.05159	0.258861	4.85745e-05	0.000354489	-1.07842	0.258767	3.07934e-05	0.000244494	1765.04	851.794	835.877
BIRC5	ENSG00000089685.15	chr17	+	78214186	78214427	-1	-2.82804	0.362103	5.71657e-15	1.5709e-13	-1.24395	0.359108	0.000532211	0.00305165	1579.55	222.371	666.956
BMP4	ENSG00000125378.16	chr14	-	53958720	53950888	1	1.93587	0.134699	7.7725e-47	9.72544e-45	1.58216	0.134781	8.07098e-32	7.49578e-30	1458.89	5581.52	4368.56
BMP6	ENSG00000153162.9	chr6	+	7726099	7727619	1	4.09018	0.523596	5.64178e-15	1.55366e-13	1.85951	0.528299	0.000431856	0.00255281	27.3395	467.505	99.5899
BPGM	ENSG00000172331.12	chr7	+	134646853	134646937	1	1.00906	0.26104	0.000110841	0.00074909	1.12629	0.260912	1.58339e-05	0.000134721	771.795	1552.18	1683.66
BTBD11	ENSG00000151136.15	chr12	+	107318941	107320075	-1	-2.27594	0.246331	2.48025e-20	1.03448e-18	-1.50071	0.244499	8.36117e-10	1.52936e-08	1722.06	355.574	608.577
C12orf65	ENSG00000130921.8	chr12	+	123233436	123233531	1	1.35685	0.256128	1.17376e-07	1.40589e-06	1.11302	0.256212	1.39834e-05	0.000120768	586.37	1501.94	1268.53
C15orf41	ENSG00000186073.14	chr15	+	36579634	36579961	1	1.39974	0.39873	0.000447263	0.00258722	1.50108	0.398504	0.000165365	0.00110478	203.776	537.869	577.202
C1orf109	ENSG00000116922.14	chr1	-	37692030	37683160	1	1.13813	0.36584	0.00186457	0.00894996	1.65744	0.365111	5.6375e-06	5.26913e-05	210.577	463.335	664.165
C1orf131	ENSG00000143633.13	chr1	-	231241024	231224414	1	1.42286	0.333603	1.9978e-05	0.000160222	1.4118	0.333537	2.30786e-05	0.000188342	408.292	1095.08	1086.92
C1RL	ENSG00000139178.11	chr12	-	7109110	7093870	1	2.4015	0.198765	1.31388e-33	1.15982e-31	1.08642	0.199503	5.16113e-08	7.21027e-07	580.254	3066.08	1231.9
C4orf47	ENSG00000205129.8	chr4	+	185426249	185426421	1	8.7414	1.60721	5.3617e-08	6.85531e-07	8.43666	1.60759	1.53757e-07	1.94228e-06	0	78.1253	63.2811
C6orf62	ENSG00000112308.13	chr6	-	24718540	24706262	1	1.03022	0.189874	5.76954e-08	7.33312e-07	1.04859	0.189822	3.31304e-08	4.72489e-07	1541.59	3148.03	3188.01
C8orf58	ENSG00000241852.10	chr8	+	22599601	22599760	-1	-1.1227	0.362662	0.00196328	0.00936793	-1.37793	0.36288	0.000146336	0.000990187	972.288	446.386	373.85
C9orf116	ENSG00000160345.13	chr9	-	135501629	135495569	1	3.02383	0.3846	3.7727e-15	1.05016e-13	2.92135	0.384589	3.05372e-14	8.83168e-13	87.9503	716.566	667.512
CA11	ENSG00000063180.9	chr19	-	48645566	48638144	1	3.07123	0.154878	1.64007e-87	4.49729e-85	1.03205	0.155356	3.07094e-11	6.63928e-10	1555.7	13071.6	3179.9
CAMK2B	ENSG00000058404.20	chr7	-	44325357	44217735	-1	-1.14328	0.33731	0.000700428	0.00382181	-1.21649	0.33722	0.000309288	0.00191318	730.529	330.772	314.448
CARD10	ENSG00000100065.15	chr22	-	37518966	37491393	-1	-1.80751	0.431843	2.84461e-05	0.00022032	-3.53104	0.436969	6.43596e-16	2.13797e-14	1117.3	319.341	96.5236
CASC1	ENSG00000118307.19	chr12	-	25195076	25108823	1	7.81547	1.70345	4.47428e-06	4.1189e-05	7.56592	1.7037	8.95883e-06	8.0483e-05	0.299002	80.1366	67.3543
CASTOR2	ENSG00000274070.2	chr7	+	74964705	74965098	-1	-1.60538	0.448236	0.00034155	0.00203227	-1.76926	0.448318	7.93198e-05	0.000571935	976.752	320.929	286.497
CCDC136	ENSG00000128596.17	chr7	+	128791410	128791551	1	1.70931	0.290013	3.77108e-09	5.81359e-08	1.08415	0.29041	0.000189081	0.00124121	389.867	1273.99	826.261
CCDC170	ENSG00000120262.10	chr6	+	151494017	151494185	1	5.61558	1.32562	2.27347e-05	0.000179647	4.5301	1.32879	0.000651558	0.0036241	1.59497	79.1883	37.3263
CCDC181	ENSG00000117477.12	chr1	-	169460253	169395206	1	2.47375	0.309794	1.40369e-15	4.08369e-14	1.42237	0.310443	4.61105e-06	4.391e-05	283.205	1574.1	759.465
CCDC191	ENSG00000163617.11	chr3	-	114056377	113965359	1	2.24205	0.300711	8.93213e-14	2.244e-12	1.5364	0.301015	3.32458e-07	3.9182e-06	405.965	1921.28	1178.09
CCDC30	ENSG00000186409.17	chr1	+	42463221	42463898	1	3.16286	0.486056	7.65661e-11	1.42668e-09	2.74418	0.486414	1.68424e-08	2.54139e-07	52.1892	467.267	349.584
CCDC65	ENSG00000139537.11	chr12	+	48904133	48904468	1	5.34587	0.831391	1.27581e-10	2.3356e-09	3.71738	0.832981	8.09174e-06	7.31417e-05	12.1142	486.617	157.293
CCDC80	ENSG00000091986.15	chr3	-	112640924	112605763	1	1.10834	0.05237	2.06992e-99	8.08399e-97	1.24782	0.0523615	1.59501e-125	1.40233e-122	58322.9	125739	138501
CCDC85A	ENSG00000055813.6	chr2	+	56183990	56184900	1	1.79908	0.337908	1.01408e-07	1.22949e-06	2.22848	0.337539	4.05276e-11	8.60674e-10	251.729	875.704	1179.33
CCL20	ENSG00000115009.13	chr2	+	227805739	227805969	1	4.75087	0.643462	1.54429e-13	3.75524e-12	3.46679	0.644651	7.541e-08	1.01688e-06	20.8339	566.003	232.43
CCN3	ENSG00000136999.5	chr8	+	119416446	119416616	-1	-2.1876	0.309189	1.49143e-12	3.32552e-11	-2.5183	0.309445	4.01427e-16	1.36093e-14	3219.29	706.717	561.856
CCNB1	ENSG00000134057.15	chr5	+	69167135	69167283	-1	-1.66223	0.274579	1.41509e-09	2.30011e-08	-1.64285	0.27435	2.12246e-09	3.66855e-08	1562.1	493.678	500.247
CCNF	ENSG00000162063.13	chr16	+	2429447	2429497	-1	-1.57541	0.451346	0.00048218	0.00276808	-1.5373	0.450905	0.000651152	0.0036241	525.103	176.181	180.97
CDC45	ENSG00000093009.10	chr22	+	19479459	19479571	-1	-2.94244	0.690301	2.02115e-05	0.000161692	-2.11227	0.682417	0.00196625	0.00945004	237.027	30.8202	54.8562
CDCA8	ENSG00000134690.11	chr1	+	37692481	37692578	-1	-2.85634	0.505667	1.61697e-08	2.2584e-07	-1.84966	0.501004	0.000222571	0.00143184	579.021	79.9554	160.612
CDH1	ENSG00000039068.19	chr16	+	68737292	68737463	1	7.2577	2.26119	0.00132885	0.00663038	7.51532	2.25995	0.000882806	0.00473144	0	27.9383	33.4126
CDKN2B	ENSG00000147883.12	chr9	-	22008798	22006247	1	1.45023	0.106316	2.29339e-42	2.61568e-40	1.31317	0.106323	4.8271e-35	5.30498e-33	2599.66	7102.43	6459.02
CELF4	ENSG00000101489.20	chr18	-	37565356	37245197	1	7.69918	1.76077	1.22764e-05	0.000102673	9.16611	1.75731	1.82841e-07	2.26414e-06	0	37.961	104.909
CENPC	ENSG00000145241.11	chr4	-	67545338	67472675	1	1.18584	0.381975	0.00190608	0.00912876	1.39431	0.381605	0.000258395	0.00163048	217.005	493.907	570.618
CENPF	ENSG00000117724.13	chr1	+	214603195	214603321	-1	-1.88001	0.189301	3.04139e-23	1.50759e-21	-1.05134	0.188202	2.3205e-08	3.38152e-07	2958.13	803.738	1427.84
CFAP206	ENSG00000272514.6	chr6	+	87407972	87408089	1	7.74028	1.07709	6.65799e-13	1.53229e-11	4.14667	1.08894	0.000140099	0.000952387	1.22104	274.295	22.8146
CFAP300	ENSG00000137691.13	chr11	+	102047437	102047580	1	2.35453	0.35423	2.99343e-11	5.90801e-10	1.1793	0.355069	0.000895925	0.00479135	247.41	1265.84	560.687
CFAP53	ENSG00000172361.6	chr18	-	50266336	50227609	1	3.51706	0.332398	3.65547e-26	2.17105e-24	2.54416	0.332981	2.16245e-14	6.34619e-13	126.631	1453.19	740.426
CFAP58	ENSG00000120051.15	chr10	+	104353833	104353906	1	2.09519	0.64924	0.00125033	0.00629956	2.33984	0.648718	0.000309906	0.00191431	53.0934	225.925	267.663
CIR1	ENSG00000138433.16	chr2	-	174395551	174349172	1	1.61821	0.10532	2.82259e-53	4.38283e-51	1.10472	0.105465	1.12861e-25	7.83371e-24	2343.93	7196.62	5041.06
CIT	ENSG00000122966.16	chr12	-	119877249	119688255	-1	-2.25777	0.482233	2.84227e-06	2.68951e-05	-1.82894	0.480652	0.000141728	0.000962008	685.209	143.286	193.003
CLBA1	ENSG00000140104.14	chr14	+	104985788	104986854	1	1.43196	0.355319	5.5758e-05	0.000401682	1.67804	0.354881	2.26237e-06	2.29333e-05	183.292	494.262	586.152
CLUAP1	ENSG00000103351.13	chr16	+	3501004	3501089	1	1.17341	0.225275	1.9005e-07	2.19477e-06	1.07202	0.225268	1.94664e-06	1.99319e-05	964.743	2175.94	2027.81
CMSS1	ENSG00000184220.12	chr3	+	99817837	99818043	-1	-1.00552	0.242875	3.47203e-05	0.000263841	-1.36215	0.243148	2.11741e-08	3.12703e-07	1907.45	950.219	741.734
CMTM3	ENSG00000140931.20	chr16	+	66604032	66604482	-1	-1.67724	0.269983	5.21772e-10	8.9304e-09	-1.16999	0.269242	1.38965e-05	0.000120097	1947.64	608.812	865.543
CMTM6	ENSG00000091317.8	chr3	-	32502608	32484097	-1	-2.27406	0.272925	7.93697e-17	2.58312e-15	-1.06304	0.271439	8.99164e-05	0.000642024	2495.62	516.139	1194.49
CMTM8	ENSG00000170293.9	chr3	+	32238679	32239119	1	2.61547	0.648608	5.52019e-05	0.000398277	2.9034	0.648051	7.45742e-06	6.78734e-05	38.3088	234.512	286.245
CNIH3	ENSG00000143786.8	chr1	+	224434912	224435187	-1	-5.3359	1.39734	0.000134199	0.00088786	-4.44211	1.38792	0.00137163	0.00692005	537.663	13.2927	24.7055
COBLL1	ENSG00000082438.17	chr2	-	164841957	164653914	1	2.14327	0.476245	6.78373e-06	6.03789e-05	1.69291	0.476472	0.000380856	0.00229663	189.523	838.18	613.499
COL18A1	ENSG00000182871.16	chr21	+	45405165	45405241	-1	-1.65634	0.168266	7.30586e-23	3.55313e-21	-1.2128	0.167856	5.00279e-13	1.29366e-11	5098.68	1617.37	2199.95
CREB5	ENSG00000146592.17	chr7	+	28299321	28299441	1	1.0597	0.248834	2.05671e-05	0.000164028	1.46557	0.248481	3.67644e-09	6.09873e-08	575.028	1198.1	1587.48
CRYAB	ENSG00000109846.9	chr11	-	111913139	111908967	1	3.23506	0.077006	0	0	3.8183	0.0769343	0	0	2563.35	24150.1	36181.8
CTSH	ENSG00000103811.16	chr15	-	78944951	78922205	-1	-1.93059	0.0765446	2.31325e-140	1.65629e-137	-1.531	0.0763908	2.38801e-89	1.12475e-86	33766.8	8857.68	11685.9
CYB5D1	ENSG00000182224.12	chr17	+	7858003	7858294	1	1.35348	0.267851	4.34687e-07	4.70777e-06	1.58183	0.267625	3.40838e-09	5.69739e-08	474.38	1213.16	1421.29
CYP1A2	ENSG00000140505.7	chr15	+	74748845	74748897	1	6.18183	1.6919	0.000258421	0.00158295	5.47281	1.69342	0.00123012	0.00631241	0.922039	68.922	42.1188
CYP1B1	ENSG00000138061.12	chr2	-	38075780	38067077	1	2.69843	0.135035	7.70819e-89	2.20763e-86	1.32317	0.135233	1.31404e-22	7.46963e-21	2775.97	18027.3	6948.97
DACH1	ENSG00000276644.5	chr13	-	71865922	71440692	1	3.01948	0.880145	0.0006021	0.00337386	2.97414	0.880087	0.000726511	0.00398222	39.011	314.993	305.178
DCAF17	ENSG00000115827.14	chr2	+	171434217	171434270	1	1.14802	0.286853	6.27765e-05	0.000448732	1.34313	0.286599	2.78004e-06	2.77331e-05	415.638	921.643	1054.92
DCDC2	ENSG00000146038.12	chr6	-	24357458	24174834	1	1.90506	0.357307	9.72951e-08	1.1852e-06	1.79219	0.357306	5.28014e-07	6.02896e-06	317.864	1190.58	1101.06
DCK	ENSG00000156136.10	chr4	+	70992538	70992591	1	1.79657	0.226741	2.31061e-15	6.57378e-14	2.11778	0.226507	8.78634e-21	4.33986e-19	490.296	1703.31	2128.36
DCLK1	ENSG00000133083.14	chr13	-	36131114	35774699	-1	-2.14527	0.589319	0.000272369	0.00166128	-1.84149	0.588369	0.00174909	0.00856871	692.372	156.556	193.293
DDO	ENSG00000203797.10	chr6	-	110415467	110393342	1	2.29772	0.413922	2.83866e-08	3.77551e-07	1.63886	0.41467	7.74367e-05	0.000560503	104.337	512.044	324.243
DDX43	ENSG00000080007.8	chr6	+	73394828	73395155	1	1.00314	0.220216	5.23169e-06	4.755e-05	1.00348	0.220123	5.14637e-06	4.84788e-05	657.069	1317.18	1317.49
DDX55	ENSG00000111364.16	chr12	+	123602099	123602256	1	1.32665	0.226714	4.86676e-09	7.37915e-08	1.29148	0.22668	1.21668e-08	1.87888e-07	993.367	2491.08	2430.75
DENND2A	ENSG00000146966.13	chr7	-	140641406	140518738	-1	-2.36021	0.252693	9.61468e-21	4.10311e-19	-1.59201	0.251497	2.44976e-10	4.7651e-09	2707.19	527.419	898.263
DGKZ	ENSG00000149091.15	chr11	+	46332905	46333487	-1	-1.03597	0.335897	0.00204107	0.00970674	-1.3291	0.336098	7.66923e-05	0.00055603	1382.93	674.382	550.784
DICER1	ENSG00000100697.14	chr14	-	95157230	95090663	-1	-1.3365	0.18172	1.91294e-13	4.60821e-12	-1.35742	0.181616	7.77199e-14	2.16696e-12	2938.16	1163.26	1146.79
DIO2	ENSG00000211448.12	chr14	-	80315774	80203288	1	1.97967	0.0795037	7.38347e-137	4.75791e-134	1.85071	0.0795052	7.44335e-120	5.77429e-117	6927.89	27321.6	24985.6
DMD	ENSG00000198947.15	chrX	-	33339259	31098183	1	1.00483	0.226544	9.18765e-06	7.90457e-05	1.792	0.22619	2.32698e-15	7.32416e-14	1005.47	2017.38	3480.97
DMRTA1	ENSG00000176399.4	chr9	+	22446824	22447732	1	1.5898	0.470062	0.00071933	0.0039117	2.18005	0.469617	3.44745e-06	3.37527e-05	213.441	642.179	966.791
DNAJB4	ENSG00000162616.9	chr1	+	77979175	77979293	1	1.50609	0.171502	1.60905e-18	5.94195e-17	1.61935	0.171408	3.47642e-21	1.77015e-19	1111.83	3159.36	3417.02
DNAJC22	ENSG00000178401.16	chr12	+	49346888	49347551	1	2.36646	0.270251	2.01342e-18	7.39288e-17	1.69516	0.270657	3.77363e-10	7.14012e-09	287.564	1484.69	932.27
DNAL1	ENSG00000119661.15	chr14	+	73644875	73645042	1	1.37794	0.257051	8.29582e-08	1.02215e-06	1.44221	0.256903	1.97873e-08	2.93868e-07	409.34	1064.45	1112.85
DYNC2LI1	ENSG00000138036.18	chr2	+	43774039	43774146	1	1.99128	0.329937	1.58629e-09	2.55232e-08	1.43202	0.330289	1.45335e-05	0.000124865	270.799	1077.16	730.781
DYRK3	ENSG00000143479.17	chr1	+	206635536	206635780	-1	-2.25469	0.34288	4.8416e-11	9.31322e-10	-1.37045	0.340604	5.73182e-05	0.000427794	1064.02	222.987	411.783
E2F7	ENSG00000165891.16	chr12	-	77065345	77024185	-1	-2.51801	0.206939	4.60855e-34	4.18275e-32	-2.2165	0.206474	6.96926e-27	5.02244e-25	5186.66	905.318	1116.27
EI24	ENSG00000149547.15	chr11	+	125569458	125569573	-1	-1.2706	0.13392	2.3595e-21	1.04859e-19	-2.03999	0.134407	4.9662e-52	1.0076e-49	7347.01	3045.39	1785.88
EIF4EBP1	ENSG00000187840.5	chr8	+	38030534	38030718	-1	-1.5146	0.189457	1.30182e-15	3.80451e-14	-1.02013	0.18885	6.59729e-08	9.02543e-07	2977.08	1042.29	1468.27
ELF3	ENSG00000163435.16	chr1	+	202007945	202011299	1	3.56762	0.851144	2.77044e-05	0.000214834	2.77091	0.852715	0.00115604	0.00599757	13.2104	156.68	90.1304
ELK3	ENSG00000111145.8	chr12	+	96194375	96194705	-1	-1.6567	0.249439	3.10115e-11	6.11126e-10	-1.5517	0.249242	4.79497e-10	8.96965e-09	3144.28	997.07	1072.97
ELL2	ENSG00000118985.16	chr5	-	95961575	95888987	1	1.63483	0.159486	1.17601e-24	6.44952e-23	1.23432	0.159594	1.04111e-14	3.1276e-13	1423.16	4418.88	3348.21
ENDOV	ENSG00000173818.17	chr17	+	80415167	80415250	1	1.64432	0.237135	4.08795e-12	8.67966e-11	2.21161	0.236511	8.68294e-21	4.30491e-19	283.081	885.065	1311.6
ENKUR	ENSG00000151023.17	chr10	-	25062182	24984376	1	8.0783	2.11123	0.000130061	0.000862254	8.19411	2.11075	0.000103562	0.000724165	0	49.3433	53.4796
ENSG00000139624.13	ENSG00000139624.13	chr12	-	50167101	50130694	-1	-1.35397	0.374281	0.000297429	0.00180304	-1.17705	0.373802	0.00163914	0.00808715	908.238	355.446	401.744
ENSG00000179133.14	ENSG00000179133.14	chr10	-	23344569	23302960	1	3.6852	0.674517	4.66938e-08	6.02996e-07	4.52208	0.67342	1.87943e-11	4.15872e-10	17.5443	226.804	405
EPHB2	ENSG00000133216.16	chr1	+	22710839	22711043	-1	-2.0189	0.198024	2.08241e-24	1.11361e-22	-3.02244	0.198902	3.78173e-52	7.79273e-50	6859.26	1692.47	843.79
EVA1B	ENSG00000142694.6	chr1	-	36323893	36322725	-1	-1.05263	0.297198	0.000397314	0.00232648	-1.12301	0.297143	0.000157229	0.00105739	1341.25	646.705	615.957
EVC	ENSG00000072840.13	chr4	+	5711201	5711554	-1	-1.15225	0.168853	8.85535e-12	1.83781e-10	-1.39311	0.168932	1.62992e-16	5.82529e-15	5264.78	2368.88	2005.08
EXOC5	ENSG00000070367.16	chr14	-	57268622	57208797	-1	-1.98379	0.303778	6.55954e-11	1.23706e-09	-1.33939	0.302765	9.69531e-06	8.651e-05	1830.31	462.568	723.578
EXT2	ENSG00000151348.14	chr11	+	44095678	44095852	-1	-1.31963	0.216995	1.19133e-09	1.96341e-08	-1.32577	0.216932	9.87226e-10	1.7835e-08	4621.22	1851.38	1843.6
EXTL3	ENSG00000012232.9	chr8	+	28622761	28622810	-1	-1.25996	0.245769	2.95049e-07	3.30373e-06	-1.88945	0.246572	1.8183e-14	5.40085e-13	1800.19	751.544	485.705
FAM151B	ENSG00000152380.10	chr5	+	80487986	80488148	1	8.7717	1.95539	7.25999e-06	6.41308e-05	6.3987	1.96378	0.0011206	0.00584129	0	79.7923	15.4085
FAM83D	ENSG00000101447.15	chr20	+	38926312	38926925	-1	-2.17781	0.583854	0.000191436	0.00121418	-2.01745	0.583055	0.000539918	0.00309047	586.195	129.617	144.891
FBN2	ENSG00000138829.12	chr5	-	128537350	128259829	-1	-1.45878	0.255247	1.09596e-08	1.57818e-07	-2.5188	0.256169	8.14961e-23	4.77676e-21	3742.92	1361.49	653.463
FGD1	ENSG00000102302.8	chrX	-	54495126	54446414	-1	-1.55855	0.325481	1.68079e-06	1.65865e-05	-1.74034	0.325632	9.06635e-08	1.19448e-06	978.7	332.226	292.971
FGF5	ENSG00000138675.16	chr4	+	80266599	80267179	-1	-1.84224	0.26775	5.96558e-12	1.25219e-10	-1.4954	0.267274	2.20597e-08	3.23608e-07	2680.42	747.573	950.85
FGF7	ENSG00000140285.10	chr15	+	49423178	49423440	1	5.29524	1.00225	1.26853e-07	1.50959e-06	7.08183	0.999737	1.40366e-12	3.46657e-11	2.51718	100.952	348.215
FILIP1L	ENSG00000168386.18	chr3	-	100114053	99830605	1	1.61065	0.0678874	1.97851e-124	1.06246e-121	1.46181	0.0678913	7.87797e-103	4.51716e-100	9984.83	30488.1	27500.4
FMNL3	ENSG00000161791.14	chr12	-	49707055	49645903	-1	-1.86851	0.23406	1.4277e-15	4.14418e-14	-1.61674	0.233652	4.53479e-12	1.06037e-10	2987.79	818.083	973.831
FOSL1	ENSG00000175592.9	chr11	-	65900391	65893296	-1	-2.14948	0.151356	8.96642e-46	1.10056e-43	-1.01508	0.150631	1.59611e-11	3.54967e-10	8155.27	1838.19	4035.76
FOXM1	ENSG00000111206.12	chr12	-	2876920	2859663	-1	-2.84857	0.308999	3.00676e-20	1.24602e-18	-1.07029	0.305055	0.000450628	0.00264953	1508.9	209.454	718.456
FOXN3	ENSG00000053254.15	chr14	-	89619028	89125226	-1	-2.37253	0.243693	2.1224e-22	1.00935e-20	-1.42189	0.242122	4.28908e-09	7.06172e-08	2460.61	475.264	918.321
FST	ENSG00000134363.12	chr5	+	53480629	53480876	1	1.0168	0.274987	0.000217625	0.00136351	2.50901	0.273564	4.66304e-20	2.20416e-18	295.317	597.685	1681.52
FUNDC1	ENSG00000069509.6	chrX	-	44542805	44524275	1	1.44942	0.343649	2.46751e-05	0.000193086	1.63314	0.343417	1.9791e-06	2.02486e-05	299.711	818.084	929.25
GANAB	ENSG00000089597.18	chr11	-	62646562	62625924	-1	-1.00432	0.110183	7.86886e-20	3.12043e-18	-1.07533	0.110159	1.64468e-22	9.30904e-21	7771.68	3874.39	3688.26
GASK1B	ENSG00000164125.15	chr4	-	158172868	158127614	1	2.57412	0.280613	4.5915e-20	1.87263e-18	2.40376	0.280641	1.07854e-17	4.28427e-16	288.842	1720.88	1529.14
GCH1	ENSG00000131979.19	chr14	-	54902321	54843054	1	3.75206	0.703814	9.76541e-08	1.18845e-06	2.48113	0.705464	0.000436428	0.00257522	27.0653	366.453	151.86
GCLC	ENSG00000001084.13	chr6	-	53548056	53498967	1	1.09474	0.225781	1.24269e-06	1.24928e-05	1.34265	0.225548	2.63547e-09	4.49632e-08	690.477	1474.64	1751.04
GCLM	ENSG00000023909.10	chr1	-	93909038	93889159	1	1.47317	0.211439	3.22953e-12	6.98358e-11	1.85609	0.211224	1.53231e-18	6.39497e-17	806.718	2238.41	2918.81
GJA1	ENSG00000152661.9	chr6	+	121435595	121435660	1	1.41102	0.114986	1.29329e-34	1.19057e-32	1.38996	0.114957	1.17589e-33	1.17482e-31	2431.38	6465.43	6372.32
GLCCI1	ENSG00000106415.13	chr7	+	7968796	7969807	1	3.59723	0.659904	5.00484e-08	6.42454e-07	2.05766	0.661534	0.00186807	0.00905741	44.9638	542.848	186.657
GLIS1	ENSG00000174332.5	chr1	-	53733904	53506776	1	8.41055	2.22192	0.000153547	0.00100097	6.89898	2.22603	0.00194023	0.00935226	0	62.1373	21.8302
GNG12	ENSG00000172380.6	chr1	-	67833344	67705576	1	1.34267	0.0912042	4.68599e-49	6.56446e-47	1.09796	0.0912399	2.36041e-33	2.34053e-31	3939.55	9989.98	8431.53
GNPDA1	ENSG00000113552.16	chr5	-	142012995	142002129	-1	-1.06418	0.201538	1.28962e-07	1.53326e-06	-1.08221	0.201444	7.77549e-08	1.04529e-06	2492.01	1192.01	1176.99
GOPC	ENSG00000047932.14	chr6	-	117602004	117563384	1	1.13151	0.209815	6.93371e-08	8.70971e-07	1.10925	0.209769	1.23699e-07	1.58691e-06	1021.72	2237.31	2203.16
GPAA1	ENSG00000197858.11	chr8	+	144082634	144082804	-1	-1.30728	0.264365	7.61533e-07	7.92782e-06	-1.26156	0.264188	1.79493e-06	1.84501e-05	1933.62	781.408	806.786
GRB7	ENSG00000141738.14	chr17	+	39737938	39738133	1	3.54925	0.585179	1.31767e-09	2.15783e-08	2.41327	0.586666	3.89666e-05	0.000302467	35.0958	409.867	186.466
GSTA4	ENSG00000170899.11	chr6	-	52995249	52978592	1	1.33027	0.429866	0.00197066	0.00939966	1.52451	0.429625	0.00038749	0.0023313	257.844	648.825	742.495
H2AC6	ENSG00000180573.9	chr6	+	26124145	26124749	1	1.80597	0.118451	1.73449e-52	2.59932e-50	1.54957	0.118488	4.40586e-39	5.58697e-37	2293.79	8019.62	6713.72
H2BC5	ENSG00000158373.8	chr6	+	26158146	26158559	1	1.83222	0.294981	5.25446e-10	8.98136e-09	1.32312	0.295386	7.48835e-06	6.81078e-05	256.14	911.745	640.724
HARS1	ENSG00000170445.15	chr5	-	140691215	140674328	-1	-1.16042	0.185936	4.34873e-10	7.49284e-09	-1.18577	0.185861	1.77248e-10	3.48887e-09	3370.43	1507.57	1481.59
HBS1L	ENSG00000112339.15	chr6	-	135054649	134965290	1	1.02636	0.234144	1.16803e-05	9.80692e-05	1.24492	0.233915	1.02575e-07	1.33936e-06	657.815	1340.26	1559.09
HINT3	ENSG00000111911.7	chr6	+	125956770	125957178	1	1.32267	0.186562	1.34389e-12	3.00696e-11	1.13913	0.186594	1.02903e-09	1.84889e-08	1126.4	2815.76	2479.35
HKDC1	ENSG00000156510.13	chr10	+	69220332	69220498	-1	-1.38188	0.234736	3.93376e-09	6.05714e-08	-1.1664	0.234349	6.45143e-07	7.26571e-06	2043.61	784.064	910.284
HMGA2	ENSG00000149948.13	chr12	+	65824131	65825381	-1	-1.45579	0.225565	1.08934e-10	2.00851e-09	-1.61725	0.225621	7.61059e-13	1.94136e-11	2428.11	884.948	791.34
HMGN5	ENSG00000198157.11	chrX	-	81201737	81115230	1	1.3908	0.132786	1.13717e-25	6.5721e-24	2.01538	0.132562	3.36059e-52	7.14831e-50	1788.73	4691.46	7232.4
HMGXB4	ENSG00000100281.14	chr22	+	35257452	35257557	1	1.11313	0.28869	0.00011535	0.00077469	1.12456	0.288606	9.75795e-05	0.000688907	555.277	1200.73	1210.53
HMOX1	ENSG00000100292.17	chr22	+	35380361	35380480	1	2.83772	0.0835316	5.81382e-253	1.24881e-249	4.45263	0.083294	0	0	1710.57	12234.7	37474.7
HROB	ENSG00000125319.14	chr17	+	44141906	44142145	-1	-5.05123	1.60647	0.00166479	0.0081057	-9.43752	1.94226	1.1796e-06	1.25255e-05	117.447	3.52212	0
HTT	ENSG00000197386.12	chr4	+	3041422	3042245	-1	-1.18185	0.228524	2.32051e-07	2.64896e-06	-1.13483	0.228379	6.72813e-07	7.54511e-06	2530.7	1115.42	1152.56
ID4	ENSG00000172201.12	chr6	+	19837370	19838195	1	4.2696	0.20448	8.09146e-97	2.74428e-94	2.50392	0.205362	3.39732e-34	3.55586e-32	213.173	4109.32	1208.24
IFT57	ENSG00000114446.5	chr3	-	108222111	108162655	1	1.00105	0.153614	7.18695e-11	1.34826e-09	1.12478	0.153513	2.35424e-13	6.28496e-12	1713.53	3428.72	3735.35
IGFBP5	ENSG00000115461.5	chr2	-	216694439	216676882	1	1.42272	0.0968056	6.76729e-49	9.37816e-47	5.94891	0.0951663	0	0	789.065	2117.52	48786.2
IGSF23	ENSG00000216588.9	chr19	+	44613563	44613770	1	5.19838	1.34662	0.000113239	0.000763135	6.92024	1.34135	2.4805e-07	2.99842e-06	0.922039	35.2381	116.283
IL18	ENSG00000150782.12	chr11	-	112163906	112143817	1	1.34264	0.123101	1.06983e-27	6.92862e-26	2.51771	0.122802	2.06221e-93	1.08786e-90	2201.92	5584.54	12610.4
IL33	ENSG00000137033.11	chr9	+	6215786	6215852	1	3.39245	0.693388	9.95255e-07	1.01559e-05	2.27302	0.695022	0.00107385	0.00561761	29.2326	307.626	141.592
IL6	ENSG00000136244.12	chr7	+	22727147	22727281	1	3.7282	0.460329	5.54149e-16	1.66866e-14	1.86466	0.4616	5.35537e-05	0.000402661	105.559	1397.36	383.764
INHBA	ENSG00000122641.11	chr7	-	41705284	41667305	1	1.54752	0.121641	4.45921e-37	4.28883e-35	1.10626	0.121737	1.01581e-19	4.75051e-18	2563.22	7493.51	5518.58
INSIG1	ENSG00000186480.13	chr7	+	155297829	155298027	-1	-1.98331	0.16664	1.15897e-32	9.95788e-31	-1.43588	0.16602	5.20229e-18	2.0981e-16	4896.89	1238.69	1810.31
INTS13	ENSG00000064102.15	chr12	-	26938268	26905536	-1	-3.44104	0.469864	2.41617e-13	5.7242e-12	-3.10619	0.468479	3.34807e-11	7.203e-10	1555.09	143.234	180.616
IQCA1	ENSG00000132321.17	chr2	-	236507257	236324783	1	1.18253	0.17019	3.69671e-12	7.91414e-11	1.59632	0.16998	5.93208e-21	2.95216e-19	1320.66	2996.95	3991.97
IQCG	ENSG00000114473.14	chr3	-	197959845	197889714	1	1.52374	0.469409	0.00117005	0.0059462	1.5724	0.46925	0.00080552	0.0043663	173.835	499.103	516.239
IQCJ-SCHIP1	ENSG00000283154.2	chr3	+	158962235	158962305	1	1.62458	0.302314	7.70842e-08	9.59424e-07	1.6066	0.302211	1.05983e-07	1.37977e-06	236.48	728.728	719.879
IQCK	ENSG00000174628.16	chr16	+	19716456	19716542	1	2.24923	0.27539	3.14974e-16	9.68828e-15	2.07225	0.275436	5.3321e-14	1.52207e-12	252.97	1202.81	1063.96
IRF3	ENSG00000126456.16	chr19	-	49665672	49659833	1	1.06635	0.233918	5.14808e-06	4.68894e-05	1.01093	0.23387	1.54192e-05	0.000131617	597.786	1251.43	1203.95
ITGA3	ENSG00000005884.18	chr17	+	50056110	50056645	-1	-2.58306	0.0732114	1.10338e-272	2.84407e-269	-1.47555	0.0727739	2.10449e-91	1.06746e-88	37218.5	6210.84	13383.6
ITGA5	ENSG00000161638.11	chr12	-	54418981	54396376	-1	-1.69885	0.124952	4.22494e-42	4.7764e-40	-1.41765	0.124804	6.69089e-30	5.58477e-28	14689.8	4525.09	5500.03
ITGB8	ENSG00000105855.10	chr7	+	20330702	20331558	1	1.21876	0.156143	5.93109e-15	1.62293e-13	1.27468	0.156059	3.13765e-16	1.07759e-14	1272.32	2961.93	3078.46
ITPR3	ENSG00000096433.11	chr6	+	33621322	33621691	-1	-1.65878	0.125419	6.21981e-40	6.62487e-38	-1.67441	0.125349	1.06337e-40	1.38849e-38	8278.9	2621.89	2594.35
IVL	ENSG00000163207.7	chr1	+	152908546	152908589	-1	-3.00557	0.535744	2.02226e-08	2.76971e-07	-4.4733	0.542748	1.69418e-16	6.0386e-15	1145.65	142.67	51.6693
JUP	ENSG00000173801.17	chr17	-	41786798	41755432	1	1.08846	0.249468	1.2821e-05	0.000106605	1.06152	0.24942	2.08171e-05	0.000172231	805.437	1712.58	1680.69
KCND2	ENSG00000184408.10	chr7	+	120273175	120275747	1	8.07148	2.09001	0.000112494	0.000758669	8.00407	2.08991	0.000128211	0.000877855	0	49.1184	46.8665
KCNMA1	ENSG00000156113.23	chr10	-	77637265	76877893	-1	-1.62908	0.1665	1.31506e-22	6.32406e-21	-1.3957	0.166169	4.49247e-17	1.67838e-15	4188.89	1354.3	1592.05
KCTD8	ENSG00000183783.7	chr4	-	44447563	44175250	1	1.95349	0.245683	1.84633e-15	5.3115e-14	4.05057	0.243928	6.34687e-62	1.86006e-59	163.931	633.336	2709.43
KIF2C	ENSG00000142945.13	chr1	+	44739837	44740002	-1	-2.49444	0.453436	3.77246e-08	4.93599e-07	-1.76379	0.451321	9.30387e-05	0.000662167	906.74	161.005	266.941
KIFAP3	ENSG00000075945.13	chr1	-	170074436	169921781	1	1.78544	0.368051	1.228e-06	1.23837e-05	1.53772	0.368184	2.96016e-05	0.000235741	198.067	683.054	575.268
KLF9	ENSG00000119138.4	chr9	-	70412859	70388005	1	1.38625	0.242877	1.14579e-08	1.64626e-07	1.46469	0.242776	1.60836e-09	2.81688e-08	679.027	1774.28	1873.67
KPNA2	ENSG00000182481.9	chr17	+	68035735	68035840	-1	-1.88732	0.165666	4.56736e-30	3.34456e-28	-1.27772	0.164749	8.79584e-15	2.66054e-13	3347.73	904.915	1380.9
KRCC1	ENSG00000172086.9	chr2	-	88064032	88028585	1	1.19042	0.149047	1.38418e-15	4.03603e-14	1.0596	0.149053	1.17017e-12	2.92277e-11	1893.03	4318.77	3944.5
LIMK1	ENSG00000106683.15	chr7	+	74083804	74084045	-1	-1.20499	0.160711	6.48553e-14	1.64215e-12	-1.63885	0.160978	2.4206e-24	1.54966e-22	4605	1997.77	1478.97
LMOD1	ENSG00000163431.13	chr1	-	201946080	201898398	1	1.3462	0.3371	6.51112e-05	0.000463877	4.29503	0.333317	5.41599e-38	6.49328e-36	94.4292	241.033	1860.44
LRIG1	ENSG00000144749.13	chr3	-	66500190	66380489	-1	-2.08733	0.345846	1.58538e-09	2.55232e-08	-1.40277	0.344225	4.59822e-05	0.000352566	1122.3	264.067	424.202
LRP2BP	ENSG00000109771.15	chr4	-	185394779	185367245	1	7.44329	1.96572	0.000152755	0.0009978	6.71796	1.96722	0.000637946	0.0035604	0.299002	61.8976	37.4392
LRPAP1	ENSG00000163956.13	chr4	-	3532209	3513036	-1	-1.1702	0.0912021	1.10118e-37	1.08336e-35	-1.10933	0.0911271	4.30421e-34	4.43468e-32	13144.8	5841.3	6093.08
LRRC1	ENSG00000137269.15	chr6	+	53795005	53795415	1	1.90132	0.197813	7.13599e-22	3.2846e-20	1.04846	0.198303	1.24209e-07	1.58955e-06	639.282	2386.78	1321.26
LRRC23	ENSG00000010626.15	chr12	+	6873682	6873781	1	1.82134	0.32525	2.14562e-08	2.91388e-07	1.72134	0.325234	1.20572e-07	1.55283e-06	205.796	727.188	678.484
LRRC46	ENSG00000141294.10	chr17	+	47831670	47831999	1	7.89233	1.91431	3.74276e-05	0.000281427	8.10553	1.91346	2.27481e-05	0.000186386	0	43.3654	50.286
LRRIQ1	ENSG00000133640.20	chr12	+	85036351	85036407	1	2.6988	0.347351	7.86853e-15	2.13494e-13	3.12112	0.347124	2.44158e-19	1.10651e-17	210.653	1369.75	1835.52
LYPLAL1	ENSG00000143353.12	chr1	+	219173869	219173981	1	1.22887	0.191641	1.43304e-10	2.60127e-09	1.24013	0.191591	9.62058e-11	1.94595e-09	1304.1	3055.62	3079.04
LZTFL1	ENSG00000163818.17	chr3	-	45915421	45826332	1	2.25758	0.245951	4.35185e-20	1.78053e-18	2.05725	0.246008	6.13903e-17	2.2552e-15	309.88	1480.92	1288.62
MAP3K3	ENSG00000198909.7	chr17	+	63622415	63622437	-1	-1.11969	0.288524	0.000104132	0.000707461	-1.36469	0.288701	2.27864e-06	2.30804e-05	1382.26	636.31	537.034
MAT2B	ENSG00000038274.17	chr5	+	163503114	163503424	1	1.08741	0.159781	1.006e-11	2.07445e-10	1.26714	0.159651	2.07194e-15	6.53701e-14	1449.62	3080.53	3488.93
MCM3	ENSG00000112118.20	chr6	-	52284597	52264786	-1	-1.25944	0.197071	1.65029e-10	2.98721e-09	-1.05685	0.196823	7.8934e-08	1.05791e-06	3359.38	1403.32	1614.63
MCM5	ENSG00000100297.16	chr22	+	35400137	35400208	-1	-1.89161	0.298294	2.27624e-10	4.07354e-09	-1.67227	0.297576	1.91356e-08	2.85694e-07	1247.85	336.226	391.507
MDGA1	ENSG00000112139.16	chr6	-	37696745	37637459	1	2.76215	0.35995	1.67097e-14	4.44029e-13	1.52765	0.361001	2.31933e-05	0.000188927	158.035	1073.64	456.465
MECR	ENSG00000116353.16	chr1	-	29230731	29194179	1	1.72511	0.400056	1.6167e-05	0.000131957	1.52223	0.400157	0.000142328	0.00096547	162.873	539.023	468.143
MED11	ENSG00000161920.10	chr17	+	4731428	4731574	1	1.83596	0.387754	2.19201e-06	2.10983e-05	2.03218	0.387493	1.56772e-07	1.97282e-06	186.683	666.593	763.627
MEX3A	ENSG00000254726.3	chr1	-	156081545	156077682	1	2.95183	0.2489	1.92163e-32	1.62934e-30	2.16785	0.249196	3.3362e-18	1.35796e-16	359.439	2782.25	1615.58
MICAL2	ENSG00000133816.15	chr11	+	12094008	12094224	-1	-1.54431	0.18735	1.68104e-16	5.36684e-15	-1.60019	0.187289	1.29742e-17	5.10759e-16	3598	1233.64	1187.01
MIF4GD	ENSG00000125457.14	chr17	-	75271144	75266967	1	1.41691	0.395387	0.000338893	0.00201832	1.53568	0.395158	0.000101808	0.000714039	215.327	574.659	624.197
MKI67	ENSG00000148773.14	chr10	-	128126099	128099255	-1	-2.34283	0.224132	1.42111e-25	8.17643e-24	-1.48191	0.222957	2.99868e-11	6.5151e-10	3297.14	649.983	1180.64
MLKL	ENSG00000168404.13	chr16	-	74700453	74672538	-1	-2.64235	0.557053	2.10113e-06	2.03061e-05	-1.84367	0.553765	0.000870544	0.00467647	556.816	89.215	155.328
MLPH	ENSG00000115648.14	chr2	+	237486410	237486738	-1	-1.82396	0.525588	0.000519841	0.00295012	-2.84444	0.530173	8.09003e-08	1.08316e-06	442.779	125.01	61.5642
MME	ENSG00000196549.10	chr3	+	155024124	155024324	-1	-2.39041	0.326752	2.56126e-13	6.0568e-12	-1.02373	0.324665	0.00161497	0.00799482	1718.41	327.644	845.292
MMP24	ENSG00000125966.10	chr20	+	35226690	35226984	1	2.36005	0.184953	2.73219e-37	2.64755e-35	2.01238	0.185093	1.56301e-27	1.18466e-25	454.888	2334.31	1834.16
MOCS1	ENSG00000124615.20	chr6	-	39934295	39907117	-1	-2.31697	0.565387	4.16683e-05	0.000308351	-2.22456	0.564641	8.15595e-05	0.000586482	550.73	110.557	117.768
MSN	ENSG00000147065.17	chrX	+	65588381	65588612	-1	-3.47936	0.103615	3.30943e-247	6.09313e-244	-1.67283	0.102451	6.23429e-60	1.64436e-57	23768.7	2131.24	7454.14
MST1R	ENSG00000164078.13	chr3	-	49903565	49887562	1	5.00935	1.17483	2.009e-05	0.000161019	5.03113	1.1745	1.83877e-05	0.000153771	2.46712	81.2777	82.5664
MT1F	ENSG00000198417.7	chr16	+	56657959	56658086	1	1.55064	0.243825	2.0224e-10	3.64542e-09	2.12205	0.243521	2.93307e-18	1.20128e-16	605.926	1774.23	2636.52
MTLN	ENSG00000175701.10	chr2	-	110244988	110211622	-1	-2.0836	0.497703	2.83378e-05	0.000219614	-3.07543	0.503289	9.9221e-10	1.7876e-08	439.407	103.632	52.0674
MTOR	ENSG00000198793.13	chr1	-	11262445	11107500	-1	-2.04596	0.302939	1.44141e-11	2.93937e-10	-1.78468	0.302449	3.61796e-09	6.01686e-08	2219.38	537.303	644.405
MYBL2	ENSG00000101057.16	chr20	+	43667019	43667303	-1	-2.93022	0.301506	2.51208e-22	1.19028e-20	-1.8943	0.298659	2.25773e-10	4.40458e-09	1701.97	223.262	457.565
MYOZ2	ENSG00000172399.5	chr4	+	119135784	119135982	1	3.20924	0.511767	3.58989e-10	6.26917e-09	2.87701	0.511969	1.91502e-08	2.85694e-07	58.764	545.252	432.995
NDC80	ENSG00000080986.13	chr18	+	2571557	2571683	-1	-1.61769	0.409202	7.70852e-05	0.000537815	-1.2897	0.407771	0.00156254	0.00775274	481.976	157.025	197.095
NDUFB5	ENSG00000136521.13	chr3	+	179604787	179604939	1	2.09462	0.245676	1.51576e-17	5.23731e-16	1.42192	0.246026	7.49044e-09	1.19017e-07	445.029	1901.88	1192.98
NETO2	ENSG00000171208.10	chr16	-	47143579	47083801	-1	-3.32902	0.353356	4.46158e-21	1.94259e-19	-1.68416	0.349682	1.46273e-06	1.52856e-05	1903.5	189.599	592.469
NFE2L2	ENSG00000116044.16	chr2	-	177392573	177227953	1	1.50749	0.149762	7.81367e-24	4.0281e-22	1.40902	0.149757	5.02111e-21	2.51781e-19	2042.56	5808.91	5424.98
NFYB	ENSG00000120837.8	chr12	-	104138141	104119769	1	1.68175	0.313113	7.82767e-08	9.70717e-07	1.62061	0.313093	2.26542e-07	2.76122e-06	646.175	2074.88	1988.62
NID1	ENSG00000116962.15	chr1	-	236064855	235977988	-1	-1.86646	0.269611	4.42768e-12	9.3701e-11	-1.12135	0.268463	2.95471e-05	0.000235448	1841.47	504.855	846.209
NKAPD1	ENSG00000150776.18	chr11	+	112074086	112074358	1	1.298	0.150132	5.34678e-18	1.91415e-16	1.14337	0.150151	2.6415e-14	7.67315e-13	1356.62	3334.97	2995.78
NME2	ENSG00000243678.11	chr17	+	51165435	51165681	-1	-1.58984	0.471837	0.000753115	0.00406966	-2.15735	0.473071	5.108e-06	4.82101e-05	659.149	218.938	147.695
NPPB	ENSG00000120937.9	chr1	-	11858702	11857671	1	1.35466	0.264697	3.09138e-07	3.44056e-06	3.61943	0.263175	4.88802e-43	7.40956e-41	272.455	698.01	3354.55
NSRP1	ENSG00000126653.18	chr17	+	30116781	30116863	1	1.45163	0.0806676	2.12209e-72	4.88383e-70	1.21287	0.0806967	4.67217e-51	9.19651e-49	4820.43	13184.3	11173
NT5E	ENSG00000135318.12	chr6	+	85449584	85450478	-1	-3.91595	0.072157	0	0	-3.76995	0.0718639	0	0	41196.6	2728.66	3020.45
NUP210	ENSG00000132182.12	chr3	-	13420060	13317781	-1	-1.5243	0.218987	3.38661e-12	7.311e-11	-1.90316	0.219312	4.0318e-18	1.63102e-16	2812.23	977.556	752.09
NUP93	ENSG00000102900.13	chr16	+	56730129	56730211	-1	-2.0096	0.40908	8.99303e-07	9.24997e-06	-1.51549	0.408261	0.000205588	0.00133364	1438.24	357.121	503.189
OAF	ENSG00000184232.9	chr11	+	120211032	120211510	-1	-1.94282	0.309931	3.64391e-10	6.3549e-09	-2.3272	0.310366	6.46684e-14	1.81844e-12	2028.11	527.513	404.24
ODF2L	ENSG00000122417.15	chr1	-	86396033	86352208	1	1.45042	0.386814	0.000177086	0.00113546	1.20854	0.386893	0.00178583	0.00872281	383.618	1048.43	886.587
OFD1	ENSG00000046651.15	chrX	+	13734748	13735083	1	1.46046	0.275398	1.13858e-07	1.36675e-06	1.19585	0.275499	1.42047e-05	0.0001226	494.472	1361.23	1132.96
OGDHL	ENSG00000197444.10	chr10	-	49762239	49735351	1	6.25626	0.966182	9.46666e-11	1.75296e-09	5.71751	0.967004	3.36746e-09	5.64295e-08	1.91901	149.162	102.688
OSBPL1A	ENSG00000141447.18	chr18	-	24397655	24163281	1	1.18424	0.166755	1.23286e-12	2.77297e-11	1.19829	0.166679	6.51766e-13	1.67553e-11	1026.21	2332.33	2355.36
P3H3	ENSG00000110811.20	chr12	+	6828407	6828938	-1	-1.86571	0.23174	8.21814e-16	2.42925e-14	-1.34662	0.231077	5.62312e-09	9.07682e-08	2935.32	805.518	1153.71
PALMD	ENSG00000099260.11	chr1	+	99646113	99646362	1	1.17895	0.191527	7.48336e-10	1.25744e-08	1.17142	0.191465	9.46543e-10	1.71706e-08	924.078	2091.07	2080.08
PANX1	ENSG00000110218.9	chr11	+	94128841	94129493	1	1.29368	0.305889	2.34487e-05	0.00018461	1.44739	0.305667	2.18862e-06	2.2237e-05	353.313	866.66	964.091
PAPSS2	ENSG00000198682.13	chr10	+	87659613	87660008	1	1.08146	0.119381	1.31776e-19	5.14645e-18	1.6849	0.119109	1.9801e-45	3.34789e-43	1981.8	4193.37	6371.72
PARD3B	ENSG00000116117.18	chr2	+	204545475	204546119	1	1.46885	0.178992	2.2826e-16	7.22804e-15	1.07709	0.179131	1.82303e-09	3.1676e-08	1060.19	2935.34	2236.87
PBLD	ENSG00000108187.16	chr10	-	68332784	68284289	1	2.00495	0.420664	1.87768e-06	1.82776e-05	1.58686	0.421196	0.000164891	0.00110273	90.0232	361.565	270.571
PCLO	ENSG00000186472.20	chr7	-	83162345	82758715	1	2.62104	0.247737	3.69245e-26	2.18295e-24	2.78507	0.247648	2.42137e-29	1.97117e-27	452.928	2786.22	3121.65
PDHX	ENSG00000110435.12	chr11	+	34916618	34916815	1	2.09869	0.313244	2.08638e-11	4.18185e-10	2.30288	0.312968	1.86441e-13	5.00771e-12	186.408	797.857	919.082
PDIA4	ENSG00000155660.11	chr7	-	149028321	149004209	-1	-1.73127	0.1179	8.13502e-49	1.11536e-46	-1.17752	0.117489	1.21554e-23	7.59739e-22	8846.68	2664.26	3911.4
PERP	ENSG00000112378.12	chr6	-	138107127	138092268	-1	-2.4499	0.245582	1.94336e-23	9.74555e-22	-1.10171	0.244136	6.40033e-06	5.89438e-05	3412.61	624.535	1590.59
PHF14	ENSG00000106443.16	chr7	+	10973336	10973503	1	1.18482	0.133435	6.72554e-19	2.54937e-17	1.12	0.13342	4.67758e-17	1.7426e-15	2571.31	5844.51	5587.7
PHLPP2	ENSG00000040199.18	chr16	-	71724329	71650044	-1	-1.31574	0.394584	0.000854528	0.00452658	-1.37639	0.394468	0.000484413	0.00282051	701.754	281.918	270.559
PHOSPHO2	ENSG00000144362.12	chr2	+	169694454	169694622	1	6.09714	1.92181	0.00151082	0.007429	5.9846	1.92181	0.00184542	0.00897396	0.747864	48.5629	44.9416
PIFO	ENSG00000173947.14	chr1	+	111346600	111346671	1	3.02292	0.556626	5.61059e-08	7.14518e-07	1.84674	0.558018	0.00093477	0.00497241	59.7165	485.961	214.888
PKD2	ENSG00000118762.8	chr4	+	88007635	88008328	1	1.40378	0.173822	6.69587e-16	2.00224e-14	1.18982	0.173872	7.7487e-12	1.78031e-10	1076.05	2846.09	2453.8
PKM	ENSG00000067225.18	chr15	-	72231116	72199756	-1	-1.53907	0.06117	1.08268e-139	7.344e-137	-1.29145	0.0611286	4.51309e-99	2.47994e-96	88446.4	30435.7	36133.6
PLAU	ENSG00000122861.16	chr10	+	73909177	73909294	-1	-4.51551	0.214556	2.49535e-98	9.45885e-96	-1.99286	0.204754	2.18112e-22	1.22403e-20	3241.18	141.848	814.284
PLEKHB1	ENSG00000021300.14	chr11	+	73646178	73646626	1	2.7727	0.325065	1.46761e-17	5.09307e-16	1.81259	0.325465	2.55855e-08	3.70794e-07	310.468	2121.23	1090.17
PLOD3	ENSG00000106397.12	chr7	-	101217166	101206436	-1	-1.73695	0.298899	6.20408e-09	9.25442e-08	-1.04369	0.298129	0.000463843	0.00271632	2159.23	647.827	1047.73
PLXND1	ENSG00000004399.12	chr3	-	129605329	129556428	-1	-1.13213	0.286075	7.57504e-05	0.000530006	-1.29289	0.286115	6.21958e-06	5.75606e-05	2134.42	973.793	871.115
PNPLA7	ENSG00000130653.16	chr9	-	137550168	137460476	1	7.83849	1.90564	3.90026e-05	0.000291738	6.27277	1.90952	0.0010198	0.00535395	0.299002	81.3946	27.5304
PODXL	ENSG00000128567.17	chr7	-	131556260	131504508	-1	-2.89366	0.174372	7.60704e-62	1.36166e-59	-2.3418	0.173807	2.23788e-41	3.07429e-39	9716.96	1307.11	1917.07
PPHLN1	ENSG00000134283.18	chr12	+	42326145	42326229	1	1.00237	0.224262	7.83443e-06	6.85938e-05	1.03234	0.224176	4.12363e-06	3.96085e-05	866.229	1734.98	1771.71
PPM1N	ENSG00000213889.10	chr19	+	45488777	45488979	1	2.47052	0.64526	0.000128809	0.000854394	3.40559	0.64366	1.21664e-07	1.56536e-06	31.5817	174.075	332.847
PPP1R9A	ENSG00000158528.12	chr7	+	94907594	94907702	1	1.24635	0.222435	2.10447e-08	2.87009e-07	1.3432	0.222307	1.52128e-09	2.67145e-08	700.394	1661.67	1776.97
PRC1	ENSG00000198901.14	chr15	-	90994407	90967202	-1	-1.4701	0.274847	8.85364e-08	1.08776e-06	-1.44654	0.274687	1.39318e-07	1.77006e-06	2006.39	724.193	736.084
PRSS12	ENSG00000164099.3	chr4	-	118352219	118282243	1	1.68407	0.14599	8.73771e-31	6.78383e-29	2.25038	0.145784	9.31308e-54	2.1176e-51	1350.63	4340.65	6428.32
PRSS16	ENSG00000112812.16	chr6	+	27247701	27247807	1	3.75412	0.937972	6.27082e-05	0.000448732	3.45813	0.938217	0.000227942	0.00146211	15.1057	202.021	164.565
PSMD2	ENSG00000175166.17	chr3	+	184299198	184299401	-1	-1.70686	0.0848193	4.59322e-90	1.34539e-87	-1.24717	0.084603	3.49423e-49	6.49041e-47	20325.1	6226.81	8562.6
PTDSS1	ENSG00000156471.13	chr8	+	96261902	96262219	-1	-1.38984	0.189484	2.21961e-13	5.2682e-12	-1.23107	0.189295	7.84992e-11	1.61003e-09	4388.31	1674.54	1869.66
PTK2B	ENSG00000120899.18	chr8	+	27311482	27311709	1	2.62734	0.45563	8.09853e-09	1.19012e-07	1.77947	0.456513	9.70034e-05	0.000685574	92.4214	569.803	316.544
PTX3	ENSG00000163661.4	chr3	+	157436850	157437063	1	4.10275	0.238663	3.12704e-66	6.60678e-64	1.09383	0.240766	5.54259e-06	5.19515e-05	257.436	4427.98	550.468
QSOX1	ENSG00000116260.17	chr1	+	180154869	180155172	-1	-1.50833	0.115269	3.99761e-39	4.12169e-37	-1.17106	0.115117	2.62267e-24	1.67091e-22	15171.5	5333.59	6737.24
RAB5A	ENSG00000144566.11	chr3	+	19947097	19947521	1	1.36373	0.235933	7.46217e-09	1.10163e-07	1.49766	0.235859	2.15602e-10	4.21238e-09	1228	3158.37	3465.74
RAB9A	ENSG00000123595.8	chrX	+	13689128	13689288	1	2.51971	0.263631	1.20385e-21	5.46309e-20	3.0154	0.263291	2.27842e-30	1.95116e-28	233.563	1337.88	1886.29
RAPGEF1	ENSG00000107263.18	chr9	-	131739770	131579647	-1	-1.56195	0.278572	2.05859e-08	2.81228e-07	-1.47605	0.278332	1.13781e-07	1.47256e-06	1996.19	676.044	717.807
RAPGEF2	ENSG00000109756.9	chr4	+	159103013	159104231	-1	-2.22171	0.299916	1.28429e-13	3.15877e-12	-1.13998	0.297653	0.0001282	0.000877855	1349.65	289.478	612.486
RBM24	ENSG00000112183.15	chr6	+	17281361	17281749	1	1.0634	0.279179	0.000139514	0.000918311	1.59235	0.278693	1.10599e-08	1.71598e-07	441.028	921.912	1329.77
RBM34	ENSG00000188739.15	chr1	-	235161174	235131997	1	1.58404	0.171727	2.85801e-20	1.1882e-18	1.69521	0.171619	5.19754e-23	3.08762e-21	903.858	2710.14	2927.39
RBM43	ENSG00000184898.7	chr2	-	151261725	151251664	1	2.15405	0.339023	2.10217e-10	3.77863e-09	1.74313	0.339287	2.78238e-07	3.32675e-06	198.394	882.736	664.102
RETREG1	ENSG00000154153.13	chr5	-	16616652	16475234	1	1.35045	0.166227	4.50458e-16	1.366e-14	1.57782	0.16607	2.08e-21	1.08423e-19	1105.52	2817.79	3299.2
RFX5	ENSG00000143390.17	chr1	-	151347211	151343178	-1	-1.05409	0.269623	9.2486e-05	0.000634021	-1.2618	0.269741	2.89941e-06	2.88149e-05	1484.33	715.047	619.191
RGS7BP	ENSG00000186479.5	chr5	+	64506015	64506789	1	3.68258	0.528416	3.18995e-12	6.90959e-11	1.72737	0.530338	0.00112555	0.00586013	68.6665	879.928	226.743
RIDA	ENSG00000132541.11	chr8	-	98117032	98102904	1	1.36096	0.25201	6.64804e-08	8.38356e-07	2.27205	0.251407	1.6057e-19	7.43016e-18	454.013	1164.89	2190.51
RIPOR2	ENSG00000111913.19	chr6	-	25041851	24806473	1	6.81737	1.97541	0.000558255	0.0031487	7.42054	1.97369	0.0001701	0.00113339	0.299002	40.1082	60.9195
RMDN1	ENSG00000176623.12	chr8	-	86514242	86468707	1	1.98053	0.28338	2.76918e-12	6.01841e-11	1.3824	0.283753	1.10563e-06	1.18257e-05	329.95	1303.73	861.274
RNF128	ENSG00000133135.14	chrX	+	106693838	106694408	1	2.23092	0.540768	3.69987e-05	0.000279017	2.19691	0.540663	4.83721e-05	0.000368321	71.3535	335.226	327.237
RNF146	ENSG00000118518.15	chr6	+	127266610	127266925	1	1.73269	0.320939	6.70781e-08	8.43417e-07	1.19383	0.321314	0.000202831	0.00131705	295.59	982.382	676.34
ROBO4	ENSG00000154133.15	chr11	-	124897726	124884913	-1	-3.18903	0.513582	5.31894e-10	9.05554e-09	-2.16345	0.50832	2.08037e-05	0.000172228	643.596	70.6099	143.657
SAMD15	ENSG00000100583.4	chr14	+	77377133	77379107	1	2.26878	0.488605	3.42745e-06	3.21258e-05	1.52378	0.48905	0.00183452	0.00892424	181.584	873.846	521.424
SAV1	ENSG00000151748.15	chr14	-	50667874	50634174	1	1.04181	0.185808	2.05989e-08	2.81228e-07	1.75301	0.185415	3.2444e-21	1.66938e-19	1008	2075.1	3397.37
SCAP	ENSG00000114650.20	chr3	-	47475799	47414099	-1	-1.2644	0.294343	1.7416e-05	0.000140903	-1.25275	0.294171	2.05746e-05	0.000170545	1395.46	580.776	585.392
SCARB1	ENSG00000073060.16	chr12	-	124880170	124778586	-1	-1.28219	0.166924	1.57521e-14	4.19448e-13	-1.07096	0.166526	1.26584e-10	2.52174e-09	2578.94	1060.35	1227.67
SDC1	ENSG00000115884.11	chr2	-	20224802	20202935	-1	-2.49585	0.378853	4.46054e-11	8.6059e-10	-1.82991	0.377037	1.21369e-06	1.28461e-05	1192.72	211.464	335.701
SDC3	ENSG00000162512.16	chr1	-	30908449	30873377	-1	-1.81423	0.172072	5.44584e-26	3.19027e-24	-1.38855	0.171663	6.02586e-16	2.02211e-14	5438.63	1546.5	2077.61
SDC4	ENSG00000124145.6	chr20	-	45348325	45327415	1	1.74585	0.083332	1.853e-97	6.45444e-95	1.64238	0.0833304	1.79416e-86	7.88711e-84	6533.34	21914.5	20397.9
SDCBP	ENSG00000137575.12	chr8	+	58553216	58553303	-1	-1.0761	0.184692	5.66114e-09	8.50358e-08	-1.1894	0.18469	1.19519e-10	2.39184e-09	4655.1	2207.59	2041.11
SEL1L3	ENSG00000091490.11	chr4	-	25863621	25748564	1	1.28383	0.109008	5.1043e-32	4.19008e-30	1.45665	0.108919	8.61546e-41	1.13621e-38	2668.59	6500.09	7327.28
SERPINB2	ENSG00000197632.9	chr18	+	63887705	63887770	1	6.2294	0.615705	4.62017e-24	2.42052e-22	9.52871	0.61336	2.0024e-54	4.63292e-52	2.71605	218.074	2148.23
SFRP4	ENSG00000106483.12	chr7	-	37916093	37907664	1	3.4858	0.614079	1.37496e-08	1.96023e-07	1.94954	0.615149	0.00152853	0.00760976	79.2436	885.491	305.368
SFXN4	ENSG00000183605.17	chr10	-	119165537	119141319	1	2.25952	0.496679	5.3836e-06	4.87039e-05	1.5313	0.497258	0.00207363	0.00986688	133.549	638.275	385.265
SHC1	ENSG00000160691.18	chr1	-	154974248	154963931	-1	-1.21257	0.12735	1.70595e-21	7.68749e-20	-1.39269	0.127389	8.05327e-28	6.21091e-26	7351.85	3172.44	2799.86
SHC3	ENSG00000148082.10	chr9	-	89177987	89013575	-1	-7.73226	2.04228	0.00015304	0.00099867	-8.81269	2.04229	1.59537e-05	0.000135521	76.1326	0.320193	0
SLC16A2	ENSG00000147100.11	chrX	+	74421493	74422067	-1	-1.51423	0.289145	1.63286e-07	1.90619e-06	-1.39691	0.288801	1.31867e-06	1.38681e-05	1484.95	519.867	563.882
SLC16A4	ENSG00000168679.18	chr1	-	110390865	110363913	1	1.00375	0.252205	6.89414e-05	0.000487928	2.07004	0.251539	1.87998e-16	6.64696e-15	577.321	1157.16	2422.86
SLC19A1	ENSG00000173638.19	chr21	-	45573241	45496379	-1	-2.00206	0.462837	1.52097e-05	0.000124855	-1.98662	0.462512	1.74466e-05	0.000146832	801.982	200.267	202.546
SLC24A1	ENSG00000074621.14	chr15	+	65611405	65611767	1	1.46833	0.267555	4.06626e-08	5.30962e-07	1.9612	0.267166	2.12366e-13	5.69243e-12	415.218	1147.81	1615.25
SLC27A4	ENSG00000167114.13	chr9	+	128340527	128340838	-1	-1.79484	0.479844	0.000183679	0.00117249	-1.51829	0.478863	0.0015212	0.00758187	609.549	175.704	212.835
SLC35A1	ENSG00000164414.18	chr6	+	87470623	87470713	1	8.0246	1.79269	7.59532e-06	6.6727e-05	6.55907	1.79593	0.000260021	0.00163918	0.299002	92.6125	33.5923
SLC7A7	ENSG00000155465.18	chr14	-	22829741	22773716	1	7.54604	1.69801	8.82817e-06	7.62583e-05	8.04609	1.69695	2.12126e-06	2.15691e-05	0.299002	66.4515	94.0009
SLC7A8	ENSG00000092068.20	chr14	-	23183351	23127343	1	1.95303	0.328663	2.80975e-09	4.41611e-08	1.03132	0.329358	0.00174039	0.00853877	293.628	1136.77	599.822
SMPD1	ENSG00000166311.10	chr11	+	6390440	6390813	-1	-1.53605	0.253336	1.33362e-09	2.17872e-08	-1.28623	0.252907	3.66092e-07	4.28776e-06	2073.93	715.133	850.008
SMPD3	ENSG00000103056.12	chr16	-	68448353	68361307	1	6.79046	1.20791	1.89132e-08	2.60421e-07	3.79227	1.21784	0.00184618	0.00897435	1.6699	183.652	23.0029
SNRNP40	ENSG00000060688.13	chr1	-	31296611	31260121	-1	-1.15256	0.372278	0.00196168	0.00936376	-1.68475	0.373019	6.28621e-06	5.8055e-05	935.257	420.825	290.92
SNTB1	ENSG00000172164.15	chr8	-	120812605	120538969	-1	-2.50494	0.750216	0.000840933	0.00446197	-2.42766	0.749406	0.00119761	0.00617674	405.443	71.3909	75.2275
SNX7	ENSG00000162627.17	chr1	+	98661701	98661911	-1	-1.55793	0.309386	4.76466e-07	5.13007e-06	-1.51279	0.309179	9.93531e-07	1.08019e-05	1681.29	571.24	589.175
SOCS2	ENSG00000120833.14	chr12	+	93569814	93570198	1	2.01763	0.435836	3.66835e-06	3.41355e-05	3.19796	0.434181	1.7649e-13	4.7501e-12	70.4561	285.72	647.38
SOCS4	ENSG00000180008.9	chr14	+	55027230	55027471	1	1.57155	0.371051	2.2815e-05	0.000180171	1.7303	0.370773	3.06032e-06	3.02318e-05	195.983	582.073	649.586
SORL1	ENSG00000137642.13	chr11	+	121452314	121452616	-1	-2.11154	0.420712	5.19519e-07	5.5381e-06	-3.4461	0.425836	5.84278e-16	1.96568e-14	917.728	212.272	84.1032
SPACA9	ENSG00000165698.16	chr9	+	132878027	132878436	1	1.61984	0.514634	0.00164643	0.00802239	1.6938	0.514474	0.000993697	0.00523149	168.468	518.311	545.707
SPAG16	ENSG00000144451.19	chr2	+	213284392	213284619	1	1.45639	0.192669	4.06197e-14	1.04492e-12	1.87194	0.192391	2.24853e-22	1.25121e-20	726.696	1994.64	2660.49
SPATA17	ENSG00000162814.11	chr1	+	217631344	217631446	1	7.86872	1.76368	8.13763e-06	7.09113e-05	5.95997	1.76698	0.000743619	0.00406754	0.598003	147.129	39.2088
SPATA6L	ENSG00000106686.16	chr9	-	4666435	4600809	1	7.38841	1.88643	8.98001e-05	0.000616921	7.67444	1.88497	4.67334e-05	0.00035708	0	30.585	37.3112
SPEF2	ENSG00000152582.14	chr5	+	35617844	35618055	1	2.37114	0.500606	2.17402e-06	2.09565e-05	1.77242	0.501078	0.00040436	0.00241736	112.801	584.34	385.8
SPNS2	ENSG00000183018.9	chr17	+	4498881	4499417	-1	-2.43728	0.309493	3.40504e-15	9.51934e-14	-1.62777	0.308479	1.31478e-07	1.67691e-06	2838.29	523.862	918.448
SRPX	ENSG00000101955.15	chrX	-	38220696	38149894	-1	-2.22173	0.282088	3.37918e-15	9.49521e-14	-1.11383	0.279987	6.9449e-05	0.000509679	1567.58	336.165	724.121
SSB	ENSG00000138385.16	chr2	+	169798871	169798976	1	1.25007	0.106129	5.02497e-32	4.1514e-30	1.23282	0.106111	3.32951e-31	2.9846e-29	4912.48	11683.4	11544.1
SSPN	ENSG00000123096.11	chr12	+	26122052	26122152	1	1.59319	0.229047	3.50718e-12	7.53343e-11	2.14776	0.228635	5.78435e-21	2.88954e-19	452.526	1366.06	2006.67
SSTR1	ENSG00000139874.6	chr14	+	38207904	38208104	1	4.08728	0.850054	1.52251e-06	1.50592e-05	4.57397	0.84942	7.2518e-08	9.83965e-07	12.7829	219.71	307.864
ST6GAL1	ENSG00000073849.15	chr3	+	186930526	186930834	1	1.31485	0.264346	6.55981e-07	6.8846e-06	1.40408	0.26417	1.06623e-07	1.38673e-06	396.132	985.816	1048.92
STAC3	ENSG00000185482.8	chr12	-	57250993	57243910	1	7.96165	2.11275	0.000164308	0.00106359	8.17984	2.11201	0.0001075	0.000750508	0	45.5108	52.9525
STARD3NL	ENSG00000010270.13	chr7	+	38178222	38178420	1	1.19286	0.31422	0.000146902	0.000962519	1.96288	0.313714	3.92643e-10	7.40798e-09	438.169	1000.69	1706.38
SULF1	ENSG00000137573.14	chr8	+	69466624	69466950	1	4.75721	1.22315	0.000100526	0.000685131	4.18231	1.22338	0.000629341	0.00352431	16.8441	457.803	307.325
SVIP	ENSG00000198168.9	chr11	-	22829695	22814066	-1	-1.23595	0.332623	0.000202577	0.0012773	-2.04904	0.334286	8.80992e-10	1.60699e-08	915.637	388.841	221.48
TACC3	ENSG00000013810.19	chr4	+	1721078	1721209	-1	-1.63023	0.301903	6.66965e-08	8.40259e-07	-1.07867	0.301289	0.000343356	0.00209347	2147	693.68	1016.84
TDG	ENSG00000139372.15	chr12	+	103965845	103966060	1	1.29621	0.315251	3.92779e-05	0.000292948	1.76171	0.314777	2.1846e-08	3.2083e-07	313.709	769.737	1062.71
TENT5C	ENSG00000183508.5	chr1	+	117606048	117606153	1	5.53932	1.16581	2.01932e-06	1.95971e-05	5.3273	1.16603	4.90658e-06	4.64522e-05	2.0188	92.9974	80.3297
TGFB1	ENSG00000105329.10	chr19	-	41352690	41331210	-1	-1.00322	0.227247	1.01176e-05	8.62978e-05	-2.34152	0.228335	1.12636e-24	7.35367e-23	3746.64	1868.9	739.493
TGFB2	ENSG00000092969.12	chr1	+	218345336	218347047	1	1.18272	0.0627399	2.8741e-79	7.26302e-77	1.67961	0.0626328	2.06303e-158	2.47338e-155	7874.36	17873.5	25223.3
TGM2	ENSG00000198959.12	chr20	-	38166403	38130369	-1	-2.99654	0.130925	6.2006e-116	2.95975e-113	-2.03626	0.129901	2.2242e-55	5.432e-53	10893.2	1365.17	2656.36
TMED10	ENSG00000170348.9	chr14	-	75176355	75135006	-1	-1.02725	0.153499	2.19746e-11	4.38404e-10	-1.45361	0.153761	3.27038e-21	1.6717e-19	4226.73	2073.59	1543.17
TMED5	ENSG00000117500.13	chr1	-	93180054	93154888	1	1.14939	0.11377	5.3695e-24	2.8017e-22	1.66607	0.113575	1.01337e-48	1.83072e-46	2506.37	5560.18	7955.64
TMEM134	ENSG00000172663.9	chr11	-	67469019	67464696	1	1.57561	0.360715	1.25374e-05	0.000104652	2.02243	0.360048	1.94174e-08	2.89025e-07	156.424	465.878	635.236
TNFRSF11B	ENSG00000164761.9	chr8	-	118951792	118924762	1	3.50349	0.275709	5.39164e-37	5.14721e-35	1.94125	0.27635	2.1469e-12	5.23353e-11	298.214	3383.65	1145.47
TNNT1	ENSG00000105048.17	chr19	-	55149161	55132960	1	1.69838	0.193074	1.41168e-18	5.24314e-17	2.10966	0.192853	7.48225e-28	5.80446e-26	763.64	2479.4	3297.18
TPI1	ENSG00000111669.15	chr12	+	6867119	6867681	-1	-1.2856	0.135898	3.07889e-21	1.35893e-19	-1.01903	0.13577	6.11721e-14	1.72749e-12	11363.7	4661.2	5607.43
TRIQK	ENSG00000205133.12	chr8	-	93017609	92886735	1	1.60549	0.463137	0.000527188	0.00298794	1.52691	0.463092	0.000976506	0.00516159	139.028	423.012	400.723
TTC21A	ENSG00000168026.18	chr3	+	39107704	39107864	1	3.01207	0.839923	0.000335626	0.00200164	3.03058	0.839661	0.000307037	0.00190104	17.4222	139.981	141.726
TTF1	ENSG00000125482.13	chr9	-	132406790	132376168	1	1.27341	0.278294	4.74449e-06	4.34283e-05	1.40991	0.278141	3.99867e-07	4.65031e-06	543.931	1313.95	1444.46
TTLL12	ENSG00000100304.13	chr22	-	43186893	43168159	-1	-1.06037	0.254659	3.12876e-05	0.000240737	-1.66378	0.255238	7.09946e-11	1.46522e-09	1972.02	945.468	622.299
TVP23B	ENSG00000171928.14	chr17	+	18781155	18781305	1	1.63135	0.316827	2.61838e-07	2.96296e-06	1.50331	0.316838	2.08792e-06	2.12465e-05	290.071	898.678	822.396
TXNIP	ENSG00000265972.6	chr1	-	145996017	145993886	1	1.30473	0.234267	2.55573e-08	3.43107e-07	1.99586	0.233666	1.32448e-17	5.19857e-16	427.599	1056.26	1705.61
UBTD1	ENSG00000165886.5	chr10	+	97498924	97499273	-1	-1.00452	0.273532	0.000240284	0.00148527	-1.58218	0.273998	7.72181e-09	1.22105e-07	2059.84	1026.98	687.949
ULK4	ENSG00000168038.11	chr3	-	41962016	41246992	1	2.56705	0.779532	0.000991008	0.00514797	2.52429	0.779435	0.0012011	0.00618998	37.9386	224.349	217.832
UNC5B	ENSG00000107731.12	chr10	+	71212570	71213064	1	8.5768	1.98946	1.62435e-05	0.000132498	6.2604	1.99409	0.00169246	0.00831909	0.373932	135.798	27.2252
USP5	ENSG00000111667.13	chr12	+	6852128	6852290	-1	-1.40111	0.217111	1.09332e-10	2.01296e-09	-1.1214	0.216734	2.29036e-07	2.7839e-06	2682.83	1016.17	1233.34
VGLL3	ENSG00000206538.9	chr3	-	86990618	86947067	1	2.05219	0.120172	2.19842e-65	4.56989e-63	2.04767	0.120137	3.84425e-65	1.23654e-62	1481.58	6146.1	6127.13
VPS4B	ENSG00000119541.10	chr18	-	63422233	63391076	1	1.57952	0.414055	0.000136318	0.000900954	1.82127	0.413985	1.08571e-05	9.58487e-05	876.979	2621.08	3099.36
VTN	ENSG00000109072.14	chr17	-	28373012	28367481	1	3.08977	0.545006	1.43427e-08	2.04027e-07	2.72276	0.545252	5.92691e-07	6.71513e-06	58.2781	494.184	383.267
WDR60	ENSG00000126870.16	chr7	+	158856558	158856750	1	1.34285	0.113913	4.48337e-32	3.72785e-30	1.10368	0.113943	3.45144e-22	1.8887e-20	3590.1	9106.81	7715.07
WDR78	ENSG00000152763.17	chr1	-	66924662	66814180	1	1.82875	0.445203	3.99665e-05	0.000297567	1.57844	0.445314	0.000393271	0.0023607	194.597	690.214	580.369
WNT2B	ENSG00000134245.18	chr1	+	112466541	112467591	1	2.9037	0.294048	5.34778e-23	2.62062e-21	1.43352	0.294922	1.16978e-06	1.24513e-05	281.129	2100.66	757.921
WWC2	ENSG00000151718.16	chr4	+	183208979	183209025	1	1.33841	0.132798	6.87363e-24	3.55773e-22	1.40183	0.132719	4.4522e-26	3.12317e-24	1529.26	3867.79	4041.92
XXYLT1	ENSG00000173950.16	chr3	-	195270555	195070111	-1	-1.79859	0.270854	3.12749e-11	6.14438e-10	-1.00848	0.269128	0.000178795	0.00118134	1207.54	346.954	600.121
YES1	ENSG00000176105.14	chr18	-	812384	724632	-1	-1.22832	0.296258	3.38181e-05	0.000257898	-1.54913	0.296518	1.74712e-07	2.17368e-06	1616.37	689.894	552.526
ZBTB6	ENSG00000186130.5	chr9	-	122913251	122912081	1	1.34341	0.367697	0.000258613	0.00158337	1.17231	0.367734	0.00143296	0.00719645	395.719	1004.71	892.114
ZCCHC2	ENSG00000141664.10	chr18	+	62524173	62524363	-1	-1.34882	0.416528	0.00120269	0.00609526	-1.48867	0.416564	0.00035198	0.00214308	990.163	388.747	352.623
ZCWPW1	ENSG00000078487.17	chr7	-	100428568	100401336	1	2.27496	0.576038	7.83723e-05	0.000544801	2.62022	0.575428	5.2757e-06	4.96262e-05	55.6541	269.728	342.706
ZNF329	ENSG00000181894.15	chr19	-	58150752	58129511	1	1.94359	0.419573	3.61604e-06	3.37218e-05	1.69772	0.419784	5.24896e-05	0.000395336	96.2824	370.071	312.096
ZNF396	ENSG00000186496.12	chr18	-	35377278	35369660	1	7.7646	0.946321	2.30528e-16	7.28196e-15	6.7377	0.947443	1.14827e-12	2.87896e-11	1.34587	287.957	141.302
ZNF608	ENSG00000168916.15	chr5	-	124748533	124637906	1	1.22064	0.302565	5.47634e-05	0.000395845	1.09067	0.302577	0.000312642	0.0019294	397.221	925.576	845.936
ZNF75A	ENSG00000162086.15	chr16	+	3305406	3305643	1	1.6645	0.390682	2.03979e-05	0.000162779	1.21495	0.391013	0.00188881	0.00914114	220.845	700.038	512.754
ZNF766	ENSG00000196214.11	chr19	+	52269587	52269631	1	1.06043	0.33591	0.00159457	0.00779619	1.26179	0.335615	0.000170164	0.00113339	331.15	690.325	793.919
ZRSR2	ENSG00000169249.12	chrX	+	15790472	15790536	1	1.21242	0.274211	9.80274e-06	8.38011e-05	1.38385	0.274054	4.42892e-07	5.09842e-06	630.296	1459.48	1643.45

## Sheet: Sheet2
Gene	13-1 fold change	13-2 fold change	relevant funtion
KIFAP3	1.79	1.54	intraciliary transport, cilium assembly, cilium organization
PKD2	1.4	1.19	cilium length, mechanosensation
WDR78	1.83	1.58	axonemal dynein, cilium motility
CCDC65	5.35	3.72	axonemal dynein, cilium motility
AK7	3.51	1.94	cilium biogenesis/degradation
CCDC181	2.47	1.42	microtubule binding, flagellum
SPACA9	1.62	1.69	sperm and basal body localization
IFT57	1	1.12	intraciliary transport, cilium assembly
WDR60	1.34	1.1	intraciliary transport
IQCG	1.52	1.57	cilium motility
BBS4	1.24	1.13	cilium assembly, protein localization to basal body/cilium
TTC21A	3.01	3.03	intraciliary transport
ODF2L	1.45	1.21	ciliogenesis suppression
SPAG16	1.46	1.87	cilium assembly
CFAP206	7.74	4.15	cilium motility
ENKUR	8.08	8.19	cilium motility
PIFO	3.02	1.85	cilium disassembly
IQCA1	1.18	1.6	cilium motility
OFD1	1.46	1.2	centriole length, basal body docking
CLUAP1	1.17	1.07	cilium assembly
CFAP58	2.1	2.34	cilium motility
DCDC2	1.91	1.79	cilium length, Wnt inhibition
DYNC2LI1	1.99	1.43	intraciliary transport, cilium assembly
SPATA6L	7.39	7.67	spermatogenesis
BBOF1	2.75	3.26	motile cilium assembly/alignment
CFAP53	3.52	2.54	cilium motility
DNAL1	1.38	1.44	axonemal dynein, cilium motility
