# Supplementary material for: INTS13 variants causing a recessive developmental ciliopathy disrupt assembly of the Integrator complex
Source: Nat Commun. 2022 Oct 13;13:6054. doi: 10.1038/s41467-022-33547-8 (PMC9559116; doi:10.1038/s41467-022-33547-8)
Supplement: Supplementary file 5 — Supplementary Data 3 [file 41467_2022_33547_MOESM5_ESM.xlsx]

## Sheet: IntS13IP_ConIP_Nuc_Nuc+Cyt
							Quantitative Value (Normalized Total Spectra)	Quantitative Value (Normalized Total Spectra)	Quantitative Value (Normalized Total Spectra)	Quantitative Value (Normalized Total Spectra)
#	Visible?	Starred?	Identified Proteins (483)	Accession Number	Alternate ID	Mol. Wt.	nuclear&cytoplasmic +IntS13_IP	nuclear&cytoplasmic +control_IP	nuclear extract +IntS13_IP	nuclear extract +control_IP
1	TRUE	Empty	Integrator complex subunit 1 OS=Homo sapiens OX=9606 GN=INTS1 PE=1 SV=2	Q8N201	INTS1	244 kDa	5.9479	1.6678	70.47	0
2	TRUE	Empty	Keratin, type II cytoskeletal 1 OS=Homo sapiens OX=9606 GN=KRT1 PE=1 SV=6	P04264	KRT1	66 kDa	79.022	76.721	59.628	110.23
3	TRUE	Empty	Integrator complex subunit 13 OS=Homo sapiens OX=9606 GN=INTS13 PE=1 SV=2	Q9NVM9	INTS13	80 kDa	32.288	0	55.111	0
4	TRUE	Empty	Keratin, type II cytoskeletal 2 epidermal OS=Homo sapiens OX=9606 GN=KRT2 PE=1 SV=2	P35908	KRT2	65 kDa	79.022	45.032	52.401	88.958
5	TRUE	Empty	Integrator complex subunit 10 OS=Homo sapiens OX=9606 GN=INTS10 PE=1 SV=2	Q9NVR2	INTS10	82 kDa	13.595	0.83392	51.497	0
6	TRUE	Empty	Keratin, type I cytoskeletal 10 OS=Homo sapiens OX=9606 GN=KRT10 PE=1 SV=6	P13645	KRT10	59 kDa	63.727	45.866	44.27	123.77
7	TRUE	Empty	Integrator complex subunit 14 OS=Homo sapiens OX=9606 GN=INTS14 PE=1 SV=2	Q96SY0	INTS14	57 kDa	11.046	0	42.463	0
8	TRUE	Empty	Keratin, type I cytoskeletal 9 OS=Homo sapiens OX=9606 GN=KRT9 PE=1 SV=3	P35527	KRT9	62 kDa	51.831	51.703	39.752	59.95
9	TRUE	Empty	Integrator complex subunit 4 OS=Homo sapiens OX=9606 GN=INTS4 PE=1 SV=2	Q96HW7	INTS4	108 kDa	0.84969	0	37.945	0
10	TRUE	Empty	Integrator complex subunit 7 OS=Homo sapiens OX=9606 GN=INTS7 PE=1 SV=1	Q9NVH2	INTS7	107 kDa	0.84969	0	29.814	0
11	TRUE	Empty	Integrator complex subunit 2 OS=Homo sapiens OX=9606 GN=INTS2 PE=1 SV=2	Q9H0H0	INTS2	134 kDa	0.84969	0	28.911	0
12	TRUE	Empty	Keratin, type I cytoskeletal 14 OS=Homo sapiens OX=9606 GN=KRT14 PE=1 SV=4	P02533	KRT14	52 kDa	31.439	32.523	26.2	42.545
13	TRUE	Empty	Integrator complex subunit 8 OS=Homo sapiens OX=9606 GN=INTS8 PE=1 SV=1	Q75QN2	INTS8	113 kDa	0	0	26.2	0
14	TRUE	Empty	Actin, cytoplasmic 2 OS=Homo sapiens OX=9606 GN=ACTG1 PE=1 SV=1	P63261	ACTG1	42 kDa	74.773	149.27	25.297	46.413
15	TRUE	Empty	Actin, cytoplasmic 1 OS=Homo sapiens OX=9606 GN=ACTB PE=1 SV=1	P60709	ACTB	42 kDa	75.623	145.1	25.297	46.413
16	TRUE	Empty	Integrator complex subunit 5 OS=Homo sapiens OX=9606 GN=INTS5 PE=1 SV=1	Q6P9B9	INTS5	108 kDa	3.3988	0	23.49	0
17	TRUE	Empty	Integrator complex subunit 6 OS=Homo sapiens OX=9606 GN=INTS6 PE=1 SV=1	Q9UL03	INTS6	100 kDa	0.84969	0	22.586	0
18	TRUE	Empty	Serine/threonine-protein phosphatase 2A 65 kDa regulatory subunit A alpha isoform OS=Homo sapiens OX=9606 GN=PPP2R1A PE=1 SV=4	P30153	PPP2R1A	65 kDa	0.84969	0	19.876	0
19	TRUE	Empty	Keratin, type II cytoskeletal 6C OS=Homo sapiens OX=9606 GN=KRT6C PE=1 SV=3	P48668	KRT6C	60 kDa	38.236	32.523	18.973	34.809
20	TRUE	Empty	Keratin, type I cytoskeletal 16 OS=Homo sapiens OX=9606 GN=KRT16 PE=1 SV=4	P08779	KRT16	51 kDa	24.641	30.855	18.973	34.809
21	TRUE	Empty	Integrator complex subunit 9 OS=Homo sapiens OX=9606 GN=INTS9 PE=1 SV=2	Q9NV88	INTS9	74 kDa	0.84969	0	18.973	0
22	TRUE	Empty	Keratin, type II cytoskeletal 6A OS=Homo sapiens OX=9606 GN=KRT6A PE=1 SV=3	P02538	KRT6A	60 kDa	37.387	30.855	18.973	0
23	TRUE	Empty	Keratin, type II cytoskeletal 5 OS=Homo sapiens OX=9606 GN=KRT5 PE=1 SV=3	P13647	KRT5	62 kDa	30.589	24.184	16.262	32.876
24	TRUE	Empty	Nucleolin OS=Homo sapiens OX=9606 GN=NCL PE=1 SV=3	P19338	NCL	77 kDa	11.046	1.6678	16.262	11.603
25	TRUE	Empty	Progranulin OS=Homo sapiens OX=9606 GN=GRN PE=1 SV=2	P28799	GRN	64 kDa	5.9479	16.678	15.359	19.339
26	TRUE	Empty	Integrator complex subunit 11 OS=Homo sapiens OX=9606 GN=INTS11 PE=1 SV=2	Q5TA45	INTS11	68 kDa	0.84969	0	15.359	0
27	TRUE	Empty	Keratin, type II cytoskeletal 6B OS=Homo sapiens OX=9606 GN=KRT6B PE=1 SV=5	P04259	KRT6B	60 kDa	36.537	32.523	15.359	27.074
28	TRUE	Empty	Tubulin beta chain OS=Homo sapiens OX=9606 GN=TUBB PE=1 SV=2	P07437	TUBB	50 kDa	20.393	15.845	14.455	9.6693
29	TRUE	Empty	Heterogeneous nuclear ribonucleoprotein U OS=Homo sapiens OX=9606 GN=HNRNPU PE=1 SV=6	Q00839	HNRNPU	91 kDa	3.3988	2.5018	14.455	5.8016
30	TRUE	Empty	Histone H1.4 OS=Homo sapiens OX=9606 GN=HIST1H1E PE=1 SV=2	P10412	HIST1H1E	22 kDa	0	0	13.552	9.6693
31	TRUE	Empty	Vimentin OS=Homo sapiens OX=9606 GN=VIM PE=1 SV=4	P08670	VIM	54 kDa	65.426	63.378	12.648	13.537
32	TRUE	Empty	Tubulin beta-4B chain OS=Homo sapiens OX=9606 GN=TUBB4B PE=1 SV=1	P68371	TUBB4B	50 kDa	19.543	15.011	12.648	7.7354
33	TRUE	Empty	Myosin-9 OS=Homo sapiens OX=9606 GN=MYH9 PE=1 SV=4	P35579	MYH9	227 kDa	40.785	83.392	11.745	13.537
34	TRUE	Empty	Extended synaptotagmin-1 OS=Homo sapiens OX=9606 GN=ESYT1 PE=1 SV=1	Q9BSJ8	ESYT1	123 kDa	3.3988	0	11.745	0
35	TRUE	Empty	DNA topoisomerase 1 OS=Homo sapiens OX=9606 GN=TOP1 PE=1 SV=2	P11387	TOP1	91 kDa	0	0	11.745	3.8677
36	TRUE	Empty	Tubulin alpha-1B chain OS=Homo sapiens OX=9606 GN=TUBA1B PE=1 SV=1	P68363	TUBA1B	50 kDa	16.144	15.845	10.842	9.6693
37	TRUE	Empty	Keratin, type I cytoskeletal 17 OS=Homo sapiens OX=9606 GN=KRT17 PE=1 SV=2	Q04695	KRT17	48 kDa	16.144	19.18	10.842	21.272
38	TRUE	Empty	Uncharacterized protein C7orf26 OS=Homo sapiens OX=9606 GN=C7orf26 PE=2 SV=1	Q96N11	C7orf26	50 kDa	0.84969	0.83392	9.9381	0
39	TRUE	Empty	Four and a half LIM domains protein 2 OS=Homo sapiens OX=9606 GN=FHL2 PE=1 SV=3	Q14192	FHL2	32 kDa	6.7976	14.177	9.0346	5.8016
40	TRUE	Empty	Keratin, type II cytoskeletal 3 OS=Homo sapiens OX=9606 GN=KRT3 PE=1 SV=3	P12035	KRT3	64 kDa	13.595	0	9.0346	9.6693
41	TRUE	Empty	Immunoglobulin gamma-1 heavy chain OS=Homo sapiens OX=9606 PE=1 SV=2	P0DOX5		49 kDa	11.896	0	8.1311	0
42	TRUE	Empty	Fibronectin OS=Homo sapiens OX=9606 GN=FN1 PE=1 SV=4	P02751	FN1	263 kDa	5.0982	0	8.1311	1.9339
43	TRUE	Empty	Tubulin alpha-4A chain OS=Homo sapiens OX=9606 GN=TUBA4A PE=1 SV=1	P68366	TUBA4A	50 kDa	10.196	12.509	8.1311	0
44	TRUE	Empty	ATP-dependent RNA helicase A OS=Homo sapiens OX=9606 GN=DHX9 PE=1 SV=4	Q08211	DHX9	141 kDa	0	0	7.2277	1.9339
45	TRUE	Empty	Interleukin enhancer-binding factor 3 OS=Homo sapiens OX=9606 GN=ILF3 PE=1 SV=3	Q12906	ILF3	95 kDa	1.6994	0	7.2277	0
46	TRUE	Empty	Prolow-density lipoprotein receptor-related protein 1 OS=Homo sapiens OX=9606 GN=LRP1 PE=1 SV=2	LRP1_HUMAN-DECOY		?	0.84969	1.6678	6.3242	0
47	TRUE	Empty	60S ribosomal protein L4 OS=Homo sapiens OX=9606 GN=RPL4 PE=1 SV=5	P36578	RPL4	48 kDa	5.9479	0.83392	6.3242	1.9339
48	TRUE	Empty	Heterogeneous nuclear ribonucleoprotein M OS=Homo sapiens OX=9606 GN=HNRNPM PE=1 SV=3	P52272	HNRNPM	78 kDa	1.6994	0.83392	6.3242	0
49	TRUE	Empty	DNA-dependent protein kinase catalytic subunit OS=Homo sapiens OX=9606 GN=PRKDC PE=1 SV=3	P78527	PRKDC	469 kDa	0.84969	0.83392	6.3242	0
50	TRUE	Empty	Heterogeneous nuclear ribonucleoprotein R OS=Homo sapiens OX=9606 GN=HNRNPR PE=1 SV=1	O43390	HNRNPR	71 kDa	0.84969	0	6.3242	1.9339
51	TRUE	Empty	Hornerin OS=Homo sapiens OX=9606 GN=HRNR PE=1 SV=2	Q86YZ3	HRNR	282 kDa	7.6472	6.6714	5.4208	9.6693
52	TRUE	Empty	Elongation factor 1-alpha 1 OS=Homo sapiens OX=9606 GN=EEF1A1 PE=1 SV=1	P68104 (+1)	EEF1A1	50 kDa	10.196	11.675	5.4208	0
53	TRUE	Empty	Spectrin beta chain, non-erythrocytic 1 OS=Homo sapiens OX=9606 GN=SPTBN1 PE=1 SV=2	Q01082	SPTBN1	275 kDa	0.84969	7.5053	5.4208	1.9339
54	TRUE	Empty	Spectrin alpha chain, non-erythrocytic 1 OS=Homo sapiens OX=9606 GN=SPTAN1 PE=1 SV=3	Q13813	SPTAN1	285 kDa	0	5.0035	5.4208	1.9339
55	TRUE	Empty	WD repeat-containing protein 11 OS=Homo sapiens OX=9606 GN=WDR11 PE=1 SV=1	Q9BZH6	WDR11	137 kDa	5.9479	0	5.4208	1.9339
56	TRUE	Empty	Neuroblast differentiation-associated protein AHNAK OS=Homo sapiens OX=9606 GN=AHNAK PE=1 SV=2	Q09666	AHNAK	629 kDa	2.5491	0	5.4208	0
57	TRUE	Empty	60S ribosomal protein L10a OS=Homo sapiens OX=9606 GN=RPL10A PE=1 SV=2	P62906	RPL10A	25 kDa	4.2485	0	5.4208	0
58	TRUE	Empty	Heterogeneous nuclear ribonucleoprotein D0 OS=Homo sapiens OX=9606 GN=HNRNPD PE=1 SV=1	Q14103	HNRNPD	38 kDa	0.84969	0	5.4208	1.9339
59	TRUE	Empty	Prothrombin OS=Homo sapiens OX=9606 GN=F2 PE=1 SV=2	P00734	F2	70 kDa	2.5491	0	5.4208	0
60	TRUE	Empty	Protein kinase C-binding protein 1 OS=Homo sapiens OX=9606 GN=ZMYND8 PE=1 SV=2	Q9ULU4	ZMYND8	132 kDa	0.84969	0	5.4208	1.9339
61	TRUE	Empty	Serine/threonine-protein phosphatase 2A catalytic subunit beta isoform OS=Homo sapiens OX=9606 GN=PPP2CB PE=1 SV=1	P62714	PPP2CB	36 kDa	0.84969	0	5.4208	0
62	TRUE	Empty	Heat shock cognate 71 kDa protein OS=Homo sapiens OX=9606 GN=HSPA8 PE=1 SV=1	P11142	HSPA8	71 kDa	10.196	5.0035	4.5173	5.8016
63	TRUE	Empty	Nuclear mitotic apparatus protein 1 OS=Homo sapiens OX=9606 GN=NUMA1 PE=1 SV=2	Q14980	NUMA1	238 kDa	1.6994	0.83392	4.5173	0
64	TRUE	Empty	60S acidic ribosomal protein P0 OS=Homo sapiens OX=9606 GN=RPLP0 PE=1 SV=1	P05388	RPLP0	34 kDa	2.5491	1.6678	4.5173	1.9339
65	TRUE	Empty	40S ribosomal protein S16 OS=Homo sapiens OX=9606 GN=RPS16 PE=1 SV=2	P62249	RPS16	16 kDa	2.5491	1.6678	4.5173	1.9339
66	TRUE	Empty	Heterogeneous nuclear ribonucleoprotein K OS=Homo sapiens OX=9606 GN=HNRNPK PE=1 SV=1	P61978	HNRNPK	51 kDa	0	2.5018	4.5173	1.9339
67	TRUE	Empty	Heterogeneous nuclear ribonucleoproteins A2/B1 OS=Homo sapiens OX=9606 GN=HNRNPA2B1 PE=1 SV=2	P22626	HNRNPA2B1	37 kDa	0.84969	0	4.5173	1.9339
68	TRUE	Empty	Heterogeneous nuclear ribonucleoprotein H OS=Homo sapiens OX=9606 GN=HNRNPH1 PE=1 SV=4	P31943	HNRNPH1	49 kDa	0	0	4.5173	0
69	TRUE	Empty	Myelin transcription factor 1 OS=Homo sapiens OX=9606 GN=MYT1 PE=1 SV=2	Q01538	MYT1	122 kDa	6.7976	0	4.5173	0
70	TRUE	Empty	Low-density lipoprotein receptor-related protein 1B OS=Homo sapiens OX=9606 GN=LRP1B PE=1 SV=2	Q9NZR2	LRP1B	515 kDa	2.5491	6.6714	3.6138	3.8677
71	TRUE	Empty	Short stature homeobox protein 2 OS=Homo sapiens OX=9606 GN=SHOX2 PE=2 SV=4	O60902	SHOX2	35 kDa	1.6994	1.6678	3.6138	0
72	TRUE	Empty	Poly(rC)-binding protein 1 OS=Homo sapiens OX=9606 GN=PCBP1 PE=1 SV=2	Q15365	PCBP1	37 kDa	4.2485	5.8375	3.6138	1.9339
73	TRUE	Empty	Laminin subunit alpha-3 OS=Homo sapiens OX=9606 GN=LAMA3 PE=1 SV=2	Q16787	LAMA3	367 kDa	0.84969	0.83392	3.6138	1.9339
74	TRUE	Empty	60S ribosomal protein L11 OS=Homo sapiens OX=9606 GN=RPL11 PE=1 SV=2	P62913	RPL11	20 kDa	1.6994	0	3.6138	3.8677
75	TRUE	Empty	60S ribosomal protein L7a OS=Homo sapiens OX=9606 GN=RPL7A PE=1 SV=2	P62424	RPL7A	30 kDa	3.3988	0	3.6138	1.9339
76	TRUE	Empty	60S ribosomal protein L8 OS=Homo sapiens OX=9606 GN=RPL8 PE=1 SV=2	P62917	RPL8	28 kDa	4.2485	1.6678	3.6138	0
77	TRUE	Empty	Adhesion G-protein coupled receptor F2 OS=Homo sapiens OX=9606 GN=ADGRF2 PE=2 SV=1	Q8IZF7	ADGRF2	79 kDa	0	2.5018	3.6138	0
78	TRUE	Empty	40S ribosomal protein S14 OS=Homo sapiens OX=9606 GN=RPS14 PE=1 SV=3	P62263	RPS14	16 kDa	2.5491	1.6678	3.6138	0
79	TRUE	Empty	Complement C5 OS=Homo sapiens OX=9606 GN=C5 PE=1 SV=4	P01031	C5	188 kDa	3.3988	0	3.6138	0
80	TRUE	Empty	Heterogeneous nuclear ribonucleoprotein L OS=Homo sapiens OX=9606 GN=HNRNPL PE=1 SV=2	P14866	HNRNPL	64 kDa	0	0	3.6138	1.9339
81	TRUE	Empty	60S ribosomal protein L22 OS=Homo sapiens OX=9606 GN=RPL22 PE=1 SV=2	P35268	RPL22	15 kDa	2.5491	0	3.6138	0
82	TRUE	Empty	Protein FAM91A1 OS=Homo sapiens OX=9606 GN=FAM91A1 PE=1 SV=3	Q658Y4	FAM91A1	94 kDa	3.3988	0	3.6138	0
83	TRUE	Empty	60S ribosomal protein L7 OS=Homo sapiens OX=9606 GN=RPL7 PE=1 SV=1	P18124	RPL7	29 kDa	0.84969	0.83392	3.6138	1.9339
84	TRUE	Empty	60S acidic ribosomal protein P2 OS=Homo sapiens OX=9606 GN=RPLP2 PE=1 SV=1	P05387	RPLP2	12 kDa	0.84969	0	3.6138	0
85	TRUE	Empty	X-ray repair cross-complementing protein 6 OS=Homo sapiens OX=9606 GN=XRCC6 PE=1 SV=2	P12956	XRCC6	70 kDa	0	0	3.6138	0
86	TRUE	Empty	DNA repair protein RAD50 OS=Homo sapiens OX=9606 GN=RAD50 PE=1 SV=1	Q92878	RAD50	154 kDa	0	0	3.6138	0
87	TRUE	Empty	Integrator complex subunit 6-like OS=Homo sapiens OX=9606 GN=INTS6L PE=1 SV=1	Q5JSJ4	INTS6L	97 kDa	2.5491	0	3.6138	0
88	TRUE	Empty	40S ribosomal protein S8 OS=Homo sapiens OX=9606 GN=RPS8 PE=1 SV=2	P62241	RPS8	24 kDa	3.3988	0	3.6138	0
89	TRUE	Empty	ADP-ribosylation factor-like protein 1 OS=Homo sapiens OX=9606 GN=ARL1 PE=1 SV=1	P40616	ARL1	20 kDa	0	2.5018	3.6138	0
90	TRUE	Empty	Keratin, type II cytoskeletal 7 OS=Homo sapiens OX=9606 GN=KRT7 PE=1 SV=5	P08729	KRT7	51 kDa	31.439	30.021	3.6138	1.9339
91	TRUE	Empty	Keratin, type II cytoskeletal 8 OS=Homo sapiens OX=9606 GN=KRT8 PE=1 SV=7	P05787	KRT8	54 kDa	20.393	14.177	3.6138	3.8677
92	TRUE	Empty	40S ribosomal protein S4, X isoform OS=Homo sapiens OX=9606 GN=RPS4X PE=1 SV=2	P62701	RPS4X	30 kDa	5.0982	2.5018	2.7104	0
93	TRUE	Empty	40S ribosomal protein S3 OS=Homo sapiens OX=9606 GN=RPS3 PE=1 SV=2	P23396	RPS3	27 kDa	4.2485	2.5018	2.7104	3.8677
94	TRUE	Empty	40S ribosomal protein S18 OS=Homo sapiens OX=9606 GN=RPS18 PE=1 SV=3	P62269	RPS18	18 kDa	2.5491	1.6678	2.7104	0
95	TRUE	Empty	Serum albumin OS=Homo sapiens OX=9606 GN=ALB PE=1 SV=2	P02768	ALB	69 kDa	3.3988	2.5018	2.7104	1.9339
96	TRUE	Empty	60S ribosomal protein L3 OS=Homo sapiens OX=9606 GN=RPL3 PE=1 SV=2	P39023	RPL3	46 kDa	3.3988	0	2.7104	0
97	TRUE	Empty	60S ribosomal protein L30 OS=Homo sapiens OX=9606 GN=RPL30 PE=1 SV=2	P62888	RPL30	13 kDa	4.2485	1.6678	2.7104	1.9339
98	TRUE	Empty	Multiple epidermal growth factor-like domains protein 8 OS=Homo sapiens OX=9606 GN=MEGF8 PE=1 SV=2	MEGF8_HUMAN-DECOY		?	0.84969	0.83392	2.7104	0
99	TRUE	Empty	Pre-mRNA-processing factor 6 OS=Homo sapiens OX=9606 GN=PRPF6 PE=1 SV=1	O94906	PRPF6	107 kDa	0	0	2.7104	0
100	TRUE	Empty	High mobility group protein B2 OS=Homo sapiens OX=9606 GN=HMGB2 PE=1 SV=2	P26583	HMGB2	24 kDa	0.84969	0.83392	2.7104	0
101	TRUE	Empty	Low-density lipoprotein receptor-related protein 2 OS=Homo sapiens OX=9606 GN=LRP2 PE=1 SV=3	LRP2_HUMAN-DECOY		?	0	0.83392	2.7104	0
102	TRUE	Empty	Enhancer of rudimentary homolog OS=Homo sapiens OX=9606 GN=ERH PE=1 SV=1	P84090	ERH	12 kDa	0	0	2.7104	0
103	TRUE	Empty	Myb-binding protein 1A OS=Homo sapiens OX=9606 GN=MYBBP1A PE=1 SV=2	Q9BQG0	MYBBP1A	149 kDa	0	0	2.7104	0
104	TRUE	Empty	Serine/arginine-rich splicing factor 1 OS=Homo sapiens OX=9606 GN=SRSF1 PE=1 SV=2	Q07955	SRSF1	28 kDa	0	0	2.7104	0
105	TRUE	Empty	Structural maintenance of chromosomes protein 1A OS=Homo sapiens OX=9606 GN=SMC1A PE=1 SV=2	Q14683	SMC1A	143 kDa	0	0	2.7104	0
106	TRUE	Empty	DNA topoisomerase 2-alpha OS=Homo sapiens OX=9606 GN=TOP2A PE=1 SV=3	P11388	TOP2A	174 kDa	0	0	2.7104	0
107	TRUE	Empty	Latent-transforming growth factor beta-binding protein 3 OS=Homo sapiens OX=9606 GN=LTBP3 PE=1 SV=4	LTBP3_HUMAN-DECOY		?	0	0	2.7104	0
108	TRUE	Empty	RuvB-like 2 OS=Homo sapiens OX=9606 GN=RUVBL2 PE=1 SV=3	Q9Y230	RUVBL2	51 kDa	0	0	2.7104	0
109	TRUE	Empty	60S ribosomal protein L14 OS=Homo sapiens OX=9606 GN=RPL14 PE=1 SV=4	P50914	RPL14	23 kDa	2.5491	0	2.7104	0
110	TRUE	Empty	Signal recognition particle 14 kDa protein OS=Homo sapiens OX=9606 GN=SRP14 PE=1 SV=2	P37108	SRP14	15 kDa	0.84969	0	2.7104	1.9339
111	TRUE	Empty	40S ribosomal protein S7 OS=Homo sapiens OX=9606 GN=RPS7 PE=1 SV=1	P62081	RPS7	22 kDa	0.84969	0.83392	2.7104	0
112	TRUE	Empty	Thyroid hormone receptor-associated protein 3 OS=Homo sapiens OX=9606 GN=THRAP3 PE=1 SV=2	Q9Y2W1	THRAP3	109 kDa	0	0	2.7104	0
113	TRUE	Empty	Heterogeneous nuclear ribonucleoprotein U-like protein 1 OS=Homo sapiens OX=9606 GN=HNRNPUL1 PE=1 SV=2	Q9BUJ2	HNRNPUL1	96 kDa	0	0	2.7104	1.9339
114	TRUE	Empty	Zinc finger protein 592 OS=Homo sapiens OX=9606 GN=ZNF592 PE=1 SV=2	Q92610	ZNF592	138 kDa	0	0	2.7104	0
115	TRUE	Empty	eIF-2-alpha kinase activator GCN1 OS=Homo sapiens OX=9606 GN=GCN1 PE=1 SV=6	Q92616	GCN1	293 kDa	0	0.83392	2.7104	1.9339
116	TRUE	Empty	Heterogeneous nuclear ribonucleoprotein A3 OS=Homo sapiens OX=9606 GN=HNRNPA3 PE=1 SV=2	P51991	HNRNPA3	40 kDa	0	0	2.7104	0
117	TRUE	Empty	Transcription intermediary factor 1-beta OS=Homo sapiens OX=9606 GN=TRIM28 PE=1 SV=5	Q13263	TRIM28	89 kDa	0.84969	1.6678	2.7104	1.9339
118	TRUE	Empty	Nucleolar RNA helicase 2 OS=Homo sapiens OX=9606 GN=DDX21 PE=1 SV=5	Q9NR30	DDX21	87 kDa	0	0	2.7104	0
119	TRUE	Empty	Serum paraoxonase/arylesterase 1 OS=Homo sapiens OX=9606 GN=PON1 PE=1 SV=3	P27169	PON1	40 kDa	0.84969	0	2.7104	0
120	TRUE	Empty	Histone H1x OS=Homo sapiens OX=9606 GN=H1FX PE=1 SV=1	Q92522	H1FX	22 kDa	0	0	2.7104	0
121	TRUE	Empty	Matrin-3 OS=Homo sapiens OX=9606 GN=MATR3 PE=1 SV=2	P43243	MATR3	95 kDa	0	0	2.7104	1.9339
122	TRUE	Empty	Neurogenic locus notch homolog protein 2 OS=Homo sapiens OX=9606 GN=NOTCH2 PE=1 SV=3	NOTC2_HUMAN-DECOY		?	0	0	2.7104	0
123	TRUE	Empty	Polypyrimidine tract-binding protein 1 OS=Homo sapiens OX=9606 GN=PTBP1 PE=1 SV=1	P26599	PTBP1	57 kDa	0	0	2.7104	0
124	TRUE	Empty	40S ribosomal protein S5 OS=Homo sapiens OX=9606 GN=RPS5 PE=1 SV=4	P46782	RPS5	23 kDa	0.84969	0	2.7104	0
125	TRUE	Empty	Tubulin beta-6 chain OS=Homo sapiens OX=9606 GN=TUBB6 PE=1 SV=1	Q9BUF5	TUBB6	50 kDa	7.6472	7.5053	2.7104	0
126	TRUE	Empty	Poly(rC)-binding protein 2 OS=Homo sapiens OX=9606 GN=PCBP2 PE=1 SV=1	Q15366	PCBP2	39 kDa	4.2485	2.5018	2.7104	0
127	TRUE	Empty	Titin OS=Homo sapiens OX=9606 GN=TTN PE=1 SV=4	Q8WZ42	TTN	3816 kDa	1.6994	0	1.8069	7.7354
128	TRUE	Empty	Prolow-density lipoprotein receptor-related protein 1 OS=Homo sapiens OX=9606 GN=LRP1 PE=1 SV=2	Q07954	LRP1	505 kDa	3.3988	5.0035	1.8069	0
129	TRUE	Empty	Low-density lipoprotein receptor-related protein 2 OS=Homo sapiens OX=9606 GN=LRP2 PE=1 SV=3	P98164	LRP2	522 kDa	0.84969	2.5018	1.8069	1.9339
130	TRUE	Empty	ATP-dependent 6-phosphofructokinase, platelet type OS=Homo sapiens OX=9606 GN=PFKP PE=1 SV=2	Q01813	PFKP	86 kDa	2.5491	1.6678	1.8069	1.9339
131	TRUE	Empty	Zinc finger protein 687 OS=Homo sapiens OX=9606 GN=ZNF687 PE=1 SV=1	Q8N1G0	ZNF687	130 kDa	0	0	1.8069	0
132	TRUE	Empty	Desmoplakin OS=Homo sapiens OX=9606 GN=DSP PE=1 SV=3	P15924	DSP	332 kDa	5.0982	5.8375	1.8069	1.9339
133	TRUE	Empty	Multiple epidermal growth factor-like domains protein 10 OS=Homo sapiens OX=9606 GN=MEGF10 PE=1 SV=1	Q96KG7	MEGF10	122 kDa	0	2.5018	1.8069	0
134	TRUE	Empty	Interleukin enhancer-binding factor 2 OS=Homo sapiens OX=9606 GN=ILF2 PE=1 SV=2	Q12905	ILF2	43 kDa	0	0.83392	1.8069	0
135	TRUE	Empty	Fibrillin-2 OS=Homo sapiens OX=9606 GN=FBN2 PE=1 SV=3	FBN2_HUMAN-DECOY		?	0	4.1696	1.8069	0
136	TRUE	Empty	Laminin subunit alpha-1 OS=Homo sapiens OX=9606 GN=LAMA1 PE=1 SV=2	P25391	LAMA1	337 kDa	0	2.5018	1.8069	0
137	TRUE	Empty	Cadherin EGF LAG seven-pass G-type receptor 3 OS=Homo sapiens OX=9606 GN=CELSR3 PE=1 SV=2	Q9NYQ7	CELSR3	358 kDa	0.84969	0	1.8069	0
138	TRUE	Empty	rRNA 2'-O-methyltransferase fibrillarin OS=Homo sapiens OX=9606 GN=FBL PE=1 SV=2	P22087	FBL	34 kDa	0	0	1.8069	0
139	TRUE	Empty	Heterogeneous nuclear ribonucleoprotein A1 OS=Homo sapiens OX=9606 GN=HNRNPA1 PE=1 SV=5	P09651	HNRNPA1	39 kDa	0	0	1.8069	1.9339
140	TRUE	Empty	Dedicator of cytokinesis protein 7 OS=Homo sapiens OX=9606 GN=DOCK7 PE=1 SV=4	Q96N67	DOCK7	243 kDa	0.84969	0.83392	1.8069	0
141	TRUE	Empty	RuvB-like 1 OS=Homo sapiens OX=9606 GN=RUVBL1 PE=1 SV=1	Q9Y265	RUVBL1	50 kDa	0.84969	0	1.8069	0
142	TRUE	Empty	Neurogenic locus notch homolog protein 2 OS=Homo sapiens OX=9606 GN=NOTCH2 PE=1 SV=3	Q04721	NOTCH2	265 kDa	0	0.83392	1.8069	1.9339
143	TRUE	Empty	60S ribosomal protein L12 OS=Homo sapiens OX=9606 GN=RPL12 PE=1 SV=1	P30050	RPL12	18 kDa	2.5491	0.83392	1.8069	0
144	TRUE	Empty	Glyceraldehyde-3-phosphate dehydrogenase OS=Homo sapiens OX=9606 GN=GAPDH PE=1 SV=3	P04406	GAPDH	36 kDa	0.84969	0.83392	1.8069	3.8677
145	TRUE	Empty	Tetratricopeptide repeat protein 28 OS=Homo sapiens OX=9606 GN=TTC28 PE=1 SV=4	TTC28_HUMAN-DECOY		?	0.84969	0	1.8069	0
146	TRUE	Empty	Tropomyosin beta chain OS=Homo sapiens OX=9606 GN=TPM2 PE=1 SV=1	P07951	TPM2	33 kDa	0.84969	0	1.8069	0
147	TRUE	Empty	DNA-directed RNA polymerase I subunit RPA1 OS=Homo sapiens OX=9606 GN=POLR1A PE=1 SV=2	O95602	POLR1A	195 kDa	0.84969	0	1.8069	0
148	TRUE	Empty	Latent-transforming growth factor beta-binding protein 2 OS=Homo sapiens OX=9606 GN=LTBP2 PE=1 SV=3	Q14767	LTBP2	195 kDa	0	0	1.8069	0
149	TRUE	Empty	60S ribosomal protein L9 OS=Homo sapiens OX=9606 GN=RPL9 PE=1 SV=1	P32969	RPL9	22 kDa	2.5491	0.83392	1.8069	0
150	TRUE	Empty	Heterogeneous nuclear ribonucleoproteins C1/C2 OS=Homo sapiens OX=9606 GN=HNRNPC PE=1 SV=4	P07910	HNRNPC	34 kDa	0	0	1.8069	0
151	TRUE	Empty	Transcriptional regulator ATRX OS=Homo sapiens OX=9606 GN=ATRX PE=1 SV=5	P46100	ATRX	283 kDa	0	0	1.8069	0
152	TRUE	Empty	Serine protease inhibitor Kazal-type 5 OS=Homo sapiens OX=9606 GN=SPINK5 PE=1 SV=2	Q9NQ38	SPINK5	121 kDa	0	0	1.8069	0
153	TRUE	Empty	ATP-dependent RNA helicase DDX54 OS=Homo sapiens OX=9606 GN=DDX54 PE=1 SV=2	Q8TDD1	DDX54	99 kDa	0	0	1.8069	0
154	TRUE	Empty	Far upstream element-binding protein 2 OS=Homo sapiens OX=9606 GN=KHSRP PE=1 SV=4	Q92945	KHSRP	73 kDa	0	0	1.8069	0
155	TRUE	Empty	Heterogeneous nuclear ribonucleoprotein D-like OS=Homo sapiens OX=9606 GN=HNRNPDL PE=1 SV=3	O14979	HNRNPDL	46 kDa	0	0	1.8069	0
156	TRUE	Empty	Transmembrane channel-like protein 7 OS=Homo sapiens OX=9606 GN=TMC7 PE=1 SV=1	TMC7_HUMAN-DECOY		?	0	0	1.8069	0
157	TRUE	Empty	RNA-binding protein 25 OS=Homo sapiens OX=9606 GN=RBM25 PE=1 SV=3	P49756	RBM25	100 kDa	0	0	1.8069	0
158	TRUE	Empty	Nucleolar protein 8 OS=Homo sapiens OX=9606 GN=NOL8 PE=1 SV=1	NOL8_HUMAN-DECOY		?	0	0	1.8069	0
159	TRUE	Empty	Endoplasmic reticulum chaperone BiP OS=Homo sapiens OX=9606 GN=HSPA5 PE=1 SV=2	P11021	HSPA5	72 kDa	4.2485	1.6678	1.8069	5.8016
160	TRUE	Empty	Centromere-associated protein E OS=Homo sapiens OX=9606 GN=CENPE PE=1 SV=2	Q02224	CENPE	316 kDa	0	0	1.8069	0
161	TRUE	Empty	Filamin-A OS=Homo sapiens OX=9606 GN=FLNA PE=1 SV=4	P21333	FLNA	281 kDa	0	0	1.8069	3.8677
162	TRUE	Empty	Spermidine/spermine N(1)-acetyltransferase-like protein 1 OS=Homo sapiens OX=9606 GN=SATL1 PE=2 SV=3	Q86VE3	SATL1	56 kDa	0	0	1.8069	1.9339
163	TRUE	Empty	40S ribosomal protein S15 OS=Homo sapiens OX=9606 GN=RPS15 PE=1 SV=2	P62841	RPS15	17 kDa	2.5491	0	1.8069	0
164	TRUE	Empty	Transcription activator BRG1 OS=Homo sapiens OX=9606 GN=SMARCA4 PE=1 SV=2	P51532	SMARCA4	185 kDa	0	0	1.8069	0
165	TRUE	Empty	Smoothelin OS=Homo sapiens OX=9606 GN=SMTN PE=1 SV=7	SMTN_HUMAN-DECOY		?	0.84969	0.83392	1.8069	0
166	TRUE	Empty	Breast cancer type 1 susceptibility protein OS=Homo sapiens OX=9606 GN=BRCA1 PE=1 SV=2	BRCA1_HUMAN-DECOY		?	0	0	1.8069	0
167	TRUE	Empty	Small nuclear ribonucleoprotein Sm D1 OS=Homo sapiens OX=9606 GN=SNRPD1 PE=1 SV=1	P62314	SNRPD1	13 kDa	0	0	1.8069	0
168	TRUE	Empty	Cohesin subunit SA-2 OS=Homo sapiens OX=9606 GN=STAG2 PE=1 SV=3	STAG2_HUMAN-DECOY		?	0	0	1.8069	0
169	TRUE	Empty	Beta/gamma crystallin domain-containing protein 1 OS=Homo sapiens OX=9606 GN=CRYBG1 PE=1 SV=3	CRBG1_HUMAN-DECOY		?	0	0	1.8069	1.9339
170	TRUE	Empty	MAM and LDL-receptor class A domain-containing protein 1 OS=Homo sapiens OX=9606 GN=MALRD1 PE=1 SV=4	Q5VYJ5	MALRD1	241 kDa	0	1.6678	1.8069	0
171	TRUE	Empty	Protocadherin Fat 4 OS=Homo sapiens OX=9606 GN=FAT4 PE=1 SV=2	FAT4_HUMAN-DECOY		?	0	0	1.8069	0
172	TRUE	Empty	DNA repair protein complementing XP-G cells OS=Homo sapiens OX=9606 GN=ERCC5 PE=1 SV=3	ERCC5_HUMAN-DECOY		?	0	0	1.8069	1.9339
173	TRUE	Empty	Thrombospondin-3 OS=Homo sapiens OX=9606 GN=THBS3 PE=1 SV=1	TSP3_HUMAN-DECOY		?	0	1.6678	1.8069	0
174	TRUE	Empty	Zinc finger protein 655 OS=Homo sapiens OX=9606 GN=ZNF655 PE=1 SV=3	Q8N720	ZNF655	57 kDa	0	0	1.8069	0
175	TRUE	Empty	Ubiquitin-40S ribosomal protein S27a OS=Homo sapiens OX=9606 GN=RPS27A PE=1 SV=2	P62979	RPS27A	18 kDa	3.3988	0.83392	1.8069	1.9339
176	TRUE	Empty	Keratin-associated protein 4-1 OS=Homo sapiens OX=9606 GN=KRTAP4-1 PE=2 SV=3	KRA41_HUMAN-DECOY		?	0	0	1.8069	0
177	TRUE	Empty	Cadherin-20 OS=Homo sapiens OX=9606 GN=CDH20 PE=2 SV=2	Q9HBT6	CDH20	89 kDa	0.84969	0	1.8069	0
178	TRUE	Empty	Melanoma-associated antigen D4 OS=Homo sapiens OX=9606 GN=MAGED4 PE=1 SV=3	Q96JG8	MAGED4	81 kDa	0	0	1.8069	0
179	TRUE	Empty	Late cornified envelope protein 3D OS=Homo sapiens OX=9606 GN=LCE3D PE=1 SV=1	LCE3D_HUMAN-DECOY		?	0	0	1.8069	0
180	TRUE	Empty	Bcl-2-associated transcription factor 1 OS=Homo sapiens OX=9606 GN=BCLAF1 PE=1 SV=2	Q9NYF8	BCLAF1	106 kDa	0	0	1.8069	0
181	TRUE	Empty	Desmoglein-1 OS=Homo sapiens OX=9606 GN=DSG1 PE=1 SV=2	Q02413	DSG1	114 kDa	2.5491	1.6678	1.8069	5.8016
182	TRUE	Empty	ADP-ribosylation factor 5 OS=Homo sapiens OX=9606 GN=ARF5 PE=1 SV=2	P84085	ARF5	21 kDa	0.84969	1.6678	1.8069	1.9339
183	TRUE	Empty	COUP transcription factor 1 OS=Homo sapiens OX=9606 GN=NR2F1 PE=1 SV=1	P10589	NR2F1	46 kDa	0	0	1.8069	0
184	TRUE	Empty	Integrin beta-7 OS=Homo sapiens OX=9606 GN=ITGB7 PE=1 SV=1	ITB7_HUMAN-DECOY		?	0.84969	2.5018	1.8069	0
185	TRUE	Empty	60 kDa heat shock protein, mitochondrial OS=Homo sapiens OX=9606 GN=HSPD1 PE=1 SV=2	P10809	HSPD1	61 kDa	15.294	16.678	1.8069	0
186	TRUE	Empty	Microtubule-actin cross-linking factor 1, isoforms 1/2/3/5 OS=Homo sapiens OX=9606 GN=MACF1 PE=1 SV=4	MACF1_HUMAN-DECOY		?	0	0	1.8069	0
187	TRUE	Empty	Fibrillin-3 OS=Homo sapiens OX=9606 GN=FBN3 PE=2 SV=3	Q75N90	FBN3	300 kDa	0	3.3357	1.8069	0
188	TRUE	Empty	Attractin OS=Homo sapiens OX=9606 GN=ATRN PE=1 SV=2	O75882	ATRN	159 kDa	0	0	1.8069	0
189	TRUE	Empty	Probable ATP-dependent RNA helicase DDX17 OS=Homo sapiens OX=9606 GN=DDX17 PE=1 SV=2	Q92841	DDX17	80 kDa	0	0	1.8069	0
190	TRUE	Empty	RNA-binding protein with serine-rich domain 1 OS=Homo sapiens OX=9606 GN=RNPS1 PE=1 SV=1	Q15287	RNPS1	34 kDa	0	0	1.8069	0
191	TRUE	Empty	Small subunit processome component 20 homolog OS=Homo sapiens OX=9606 GN=UTP20 PE=1 SV=3	O75691	UTP20	318 kDa	0	0	1.8069	1.9339
192	TRUE	Empty	40S ribosomal protein S15a OS=Homo sapiens OX=9606 GN=RPS15A PE=1 SV=2	P62244	RPS15A	15 kDa	1.6994	0	1.8069	0
193	TRUE	Empty	Dihydrolipoyllysine-residue succinyltransferase component of 2-oxoglutarate dehydrogenase complex, mitochondrial OS=Homo sapiens OX=9606 GN=DLST PE=1 SV=4	P36957	DLST	49 kDa	0	0	1.8069	0
194	TRUE	Empty	60S ribosomal protein L10 OS=Homo sapiens OX=9606 GN=RPL10 PE=1 SV=4	P27635	RPL10	25 kDa	1.6994	0.83392	1.8069	0
195	TRUE	Empty	Methylcrotonoyl-CoA carboxylase beta chain, mitochondrial OS=Homo sapiens OX=9606 GN=MCCC2 PE=1 SV=1	Q9HCC0	MCCC2	61 kDa	0	0	1.8069	0
196	TRUE	Empty	Podocan OS=Homo sapiens OX=9606 GN=PODN PE=1 SV=2	Q7Z5L7	PODN	69 kDa	0	0	1.8069	0
197	TRUE	Empty	Histone H1.0 OS=Homo sapiens OX=9606 GN=H1F0 PE=1 SV=3	P07305	H1F0	21 kDa	0	0	1.8069	0
198	TRUE	Empty	Complement C3 OS=Homo sapiens OX=9606 GN=C3 PE=1 SV=2	P01024	C3	187 kDa	0.84969	0	1.8069	0
199	TRUE	Empty	Immunoglobulin kappa variable 1D-33 OS=Homo sapiens OX=9606 GN=IGKV1D-33 PE=1 SV=2	P01593	IGKV1D-33	13 kDa	2.5491	0	1.8069	0
200	TRUE	Empty	Serine/arginine-rich splicing factor 3 OS=Homo sapiens OX=9606 GN=SRSF3 PE=1 SV=1	P84103	SRSF3	19 kDa	0	0	1.8069	0
201	TRUE	Empty	60S ribosomal protein L28 OS=Homo sapiens OX=9606 GN=RPL28 PE=1 SV=3	P46779	RPL28	16 kDa	0.84969	0	1.8069	0
202	TRUE	Empty	Insulin receptor substrate 4 OS=Homo sapiens OX=9606 GN=IRS4 PE=1 SV=1	O14654	IRS4	134 kDa	0	0	1.8069	3.8677
203	TRUE	Empty	Very low-density lipoprotein receptor OS=Homo sapiens OX=9606 GN=VLDLR PE=1 SV=1	P98155	VLDLR	96 kDa	0	0	1.8069	0
204	TRUE	Empty	60S ribosomal protein L6 OS=Homo sapiens OX=9606 GN=RPL6 PE=1 SV=3	Q02878	RPL6	33 kDa	2.5491	0	1.8069	0
205	TRUE	Empty	Trypsin-1 OS=Homo sapiens OX=9606 GN=PRSS1 PE=1 SV=1	P07477	PRSS1	27 kDa	2.5491	0.83392	1.8069	3.8677
206	TRUE	Empty	Low-density lipoprotein receptor-related protein 12 OS=Homo sapiens OX=9606 GN=LRP12 PE=1 SV=1	Q9Y561	LRP12	95 kDa	0	1.6678	1.8069	0
207	TRUE	Empty	Galectin-9 OS=Homo sapiens OX=9606 GN=LGALS9 PE=1 SV=2	O00182	LGALS9	40 kDa	2.5491	0	1.8069	3.8677
208	TRUE	Empty	Keratin, type II cytoskeletal 1b OS=Homo sapiens OX=9606 GN=KRT77 PE=2 SV=3	Q7Z794	KRT77	62 kDa	4.2485	2.5018	1.8069	1.9339
209	TRUE	Empty	60S ribosomal protein L13a OS=Homo sapiens OX=9606 GN=RPL13A PE=1 SV=2	P40429	RPL13A	24 kDa	2.5491	0	0.90346	0
210	TRUE	Empty	Laminin subunit alpha-1 OS=Homo sapiens OX=9606 GN=LAMA1 PE=1 SV=2	LAMA1_HUMAN-DECOY		?	0	2.5018	0.90346	0
211	TRUE	Empty	Keratin, type I cytoskeletal 18 OS=Homo sapiens OX=9606 GN=KRT18 PE=1 SV=2	P05783	KRT18	48 kDa	27.19	20.848	0.90346	1.9339
212	TRUE	Empty	Fibrillin-2 OS=Homo sapiens OX=9606 GN=FBN2 PE=1 SV=3	P35556	FBN2	315 kDa	0	2.5018	0.90346	0
213	TRUE	Empty	Plectin OS=Homo sapiens OX=9606 GN=PLEC PE=1 SV=3	Q15149	PLEC	532 kDa	5.0982	8.3392	0.90346	1.9339
214	TRUE	Empty	Zinc finger CCCH domain-containing protein 4 OS=Homo sapiens OX=9606 GN=ZC3H4 PE=1 SV=3	Q9UPT8	ZC3H4	140 kDa	0.84969	2.5018	0.90346	0
215	TRUE	Empty	Helicase ARIP4 OS=Homo sapiens OX=9606 GN=RAD54L2 PE=1 SV=4	Q9Y4B4	RAD54L2	163 kDa	0	0	0.90346	3.8677
216	TRUE	Empty	60S ribosomal protein L37a OS=Homo sapiens OX=9606 GN=RPL37A PE=1 SV=2	P61513	RPL37A	10 kDa	1.6994	0.83392	0.90346	0
217	TRUE	Empty	40S ribosomal protein S11 OS=Homo sapiens OX=9606 GN=RPS11 PE=1 SV=3	P62280	RPS11	18 kDa	1.6994	1.6678	0.90346	0
218	TRUE	Empty	Fibrillin-1 OS=Homo sapiens OX=9606 GN=FBN1 PE=1 SV=4	P35555	FBN1	312 kDa	0	1.6678	0.90346	1.9339
219	TRUE	Empty	40S ribosomal protein S13 OS=Homo sapiens OX=9606 GN=RPS13 PE=1 SV=2	P62277	RPS13	17 kDa	2.5491	0.83392	0.90346	0
220	TRUE	Empty	Zinc finger homeobox protein 2 OS=Homo sapiens OX=9606 GN=ZFHX2 PE=1 SV=3	Q9C0A1	ZFHX2	274 kDa	0	0.83392	0.90346	3.8677
221	TRUE	Empty	E3 ubiquitin-protein ligase TRIM21 OS=Homo sapiens OX=9606 GN=TRIM21 PE=1 SV=1	P19474	TRIM21	54 kDa	1.6994	0	0.90346	0
222	TRUE	Empty	Phosphorylase b kinase regulatory subunit alpha, skeletal muscle isoform OS=Homo sapiens OX=9606 GN=PHKA1 PE=1 SV=2	P46020	PHKA1	137 kDa	0	0	0.90346	3.8677
223	TRUE	Empty	Histone H2B type F-S OS=Homo sapiens OX=9606 GN=H2BFS PE=1 SV=2	P57053	H2BFS	14 kDa	1.6994	0	0.90346	0
224	TRUE	Empty	Atrial natriuretic peptide-converting enzyme OS=Homo sapiens OX=9606 GN=CORIN PE=1 SV=2	Q9Y5Q5	CORIN	116 kDa	0	1.6678	0.90346	0
225	TRUE	Empty	Filaggrin-2 OS=Homo sapiens OX=9606 GN=FLG2 PE=1 SV=1	Q5D862	FLG2	248 kDa	3.3988	2.5018	0.90346	0
226	TRUE	Empty	Protein sidekick-2 OS=Homo sapiens OX=9606 GN=SDK2 PE=1 SV=3	SDK2_HUMAN-DECOY		?	1.6994	0	0.90346	0
227	TRUE	Empty	X-linked retinitis pigmentosa GTPase regulator OS=Homo sapiens OX=9606 GN=RPGR PE=1 SV=2	Q92834	RPGR	113 kDa	0	0	0.90346	3.8677
228	TRUE	Empty	Multiple epidermal growth factor-like domains protein 6 OS=Homo sapiens OX=9606 GN=MEGF6 PE=1 SV=4	O75095	MEGF6	161 kDa	0	3.3357	0.90346	0
229	TRUE	Empty	Propionyl-CoA carboxylase alpha chain, mitochondrial OS=Homo sapiens OX=9606 GN=PCCA PE=1 SV=4	P05165	PCCA	80 kDa	2.5491	0	0.90346	0
230	TRUE	Empty	Protein AHNAK2 OS=Homo sapiens OX=9606 GN=AHNAK2 PE=1 SV=2	Q8IVF2	AHNAK2	617 kDa	1.6994	0	0.90346	3.8677
231	TRUE	Empty	Protocadherin Fat 4 OS=Homo sapiens OX=9606 GN=FAT4 PE=1 SV=2	Q6V0I7	FAT4	543 kDa	0	0	0.90346	5.8016
232	TRUE	Empty	Fibrillin-1 OS=Homo sapiens OX=9606 GN=FBN1 PE=1 SV=4	FBN1_HUMAN-DECOY		?	0.84969	1.6678	0.90346	0
233	TRUE	Empty	EH domain-binding protein 1-like protein 1 OS=Homo sapiens OX=9606 GN=EHBP1L1 PE=1 SV=2	Q8N3D4	EHBP1L1	162 kDa	0.84969	0	0.90346	5.8016
234	TRUE	Empty	Zinc finger ZZ-type and EF-hand domain-containing protein 1 OS=Homo sapiens OX=9606 GN=ZZEF1 PE=1 SV=6	O43149	ZZEF1	331 kDa	0	2.5018	0.90346	0
235	TRUE	Empty	Keratin-associated protein 4-4 OS=Homo sapiens OX=9606 GN=KRTAP4-4 PE=1 SV=1	KRA44_HUMAN-DECOY		?	0	2.5018	0.90346	0
236	TRUE	Empty	Transmembrane protein 102 OS=Homo sapiens OX=9606 GN=TMEM102 PE=1 SV=1	Q8N9M5	TMEM102	54 kDa	0	1.6678	0.90346	0
237	TRUE	Empty	Thrombospondin-2 OS=Homo sapiens OX=9606 GN=THBS2 PE=1 SV=2	P35442	THBS2	130 kDa	1.6994	0.83392	0.90346	0
238	TRUE	Empty	UHRF1-binding protein 1-like OS=Homo sapiens OX=9606 GN=UHRF1BP1L PE=1 SV=2	UH1BL_HUMAN-DECOY		?	0.84969	4.1696	0.90346	7.7354
239	TRUE	Empty	Histone-lysine N-methyltransferase 2D OS=Homo sapiens OX=9606 GN=KMT2D PE=1 SV=2	O14686	KMT2D	593 kDa	0	0	0.90346	3.8677
240	TRUE	Empty	Neuronal PAS domain-containing protein 3 OS=Homo sapiens OX=9606 GN=NPAS3 PE=2 SV=1	Q8IXF0	NPAS3	101 kDa	0	1.6678	0.90346	0
241	TRUE	Empty	Hornerin OS=Homo sapiens OX=9606 GN=HRNR PE=1 SV=2	HORN_HUMAN-DECOY		?	0	2.5018	0.90346	0
242	TRUE	Empty	Protein kinase C-binding protein NELL2 OS=Homo sapiens OX=9606 GN=NELL2 PE=1 SV=1	Q99435	NELL2	91 kDa	0	3.3357	0.90346	0
243	TRUE	Empty	Eukaryotic translation initiation factor 3 subunit C OS=Homo sapiens OX=9606 GN=EIF3C PE=1 SV=1	EIF3C_HUMAN-DECOY		?	0	2.5018	0.90346	0
244	TRUE	Empty	Filamin-C OS=Homo sapiens OX=9606 GN=FLNC PE=1 SV=3	Q14315	FLNC	291 kDa	3.3988	5.8375	0.90346	0
245	TRUE	Empty	Latent-transforming growth factor beta-binding protein 3 OS=Homo sapiens OX=9606 GN=LTBP3 PE=1 SV=4	Q9NS15	LTBP3	139 kDa	1.6994	0	0.90346	0
246	TRUE	Empty	Shugoshin 2 OS=Homo sapiens OX=9606 GN=SGO2 PE=1 SV=2	SGO2_HUMAN-DECOY		?	0	0	0.90346	3.8677
247	TRUE	Empty	Signal peptide, CUB and EGF-like domain-containing protein 2 OS=Homo sapiens OX=9606 GN=SCUBE2 PE=1 SV=3	SCUB2_HUMAN-DECOY		?	0.84969	4.1696	0.90346	0
248	TRUE	Empty	Complement C1q subcomponent subunit C OS=Homo sapiens OX=9606 GN=C1QC PE=1 SV=3	P02747	C1QC	26 kDa	3.3988	0	0.90346	0
249	TRUE	Empty	G2/mitotic-specific cyclin-B2 OS=Homo sapiens OX=9606 GN=CCNB2 PE=1 SV=1	CCNB2_HUMAN-DECOY		?	0	0	0.90346	3.8677
250	TRUE	Empty	Single-stranded DNA-binding protein 2 OS=Homo sapiens OX=9606 GN=SSBP2 PE=1 SV=2	P81877	SSBP2	38 kDa	0	1.6678	0.90346	3.8677
251	TRUE	Empty	Low-density lipoprotein receptor-related protein 4 OS=Homo sapiens OX=9606 GN=LRP4 PE=1 SV=4	LRP4_HUMAN-DECOY		?	0	1.6678	0.90346	0
252	TRUE	Empty	E3 ubiquitin-protein ligase RNF19B OS=Homo sapiens OX=9606 GN=RNF19B PE=1 SV=2	Q6ZMZ0	RNF19B	78 kDa	0	2.5018	0.90346	0
253	TRUE	Empty	Low-density lipoprotein receptor-related protein 8 OS=Homo sapiens OX=9606 GN=LRP8 PE=1 SV=4	Q14114	LRP8	106 kDa	1.6994	0	0.90346	9.6693
254	TRUE	Empty	Ectonucleoside triphosphate diphosphohydrolase 6 OS=Homo sapiens OX=9606 GN=ENTPD6 PE=1 SV=3	O75354	ENTPD6	53 kDa	0	0	0.90346	3.8677
255	TRUE	Empty	Angiomotin-like protein 2 OS=Homo sapiens OX=9606 GN=AMOTL2 PE=1 SV=3	Q9Y2J4	AMOTL2	86 kDa	0	0	0.90346	3.8677
256	TRUE	Empty	Sorting nexin-27 OS=Homo sapiens OX=9606 GN=SNX27 PE=1 SV=2	Q96L92	SNX27	61 kDa	1.6994	0	0.90346	0
257	TRUE	Empty	DBIRD complex subunit ZNF326 OS=Homo sapiens OX=9606 GN=ZNF326 PE=1 SV=2	Q5BKZ1	ZNF326	66 kDa	0	1.6678	0.90346	0
258	TRUE	Empty	Kelch-like protein 25 OS=Homo sapiens OX=9606 GN=KLHL25 PE=1 SV=1	Q9H0H3	KLHL25	66 kDa	0.84969	0.83392	0.90346	9.6693
259	TRUE	Empty	40S ribosomal protein S24 OS=Homo sapiens OX=9606 GN=RPS24 PE=1 SV=1	P62847	RPS24	15 kDa	1.6994	1.6678	0.90346	0
260	TRUE	Empty	Collectin-11 OS=Homo sapiens OX=9606 GN=COLEC11 PE=1 SV=1	Q9BWP8	COLEC11	29 kDa	0	1.6678	0.90346	0
261	TRUE	Empty	Testis-expressed protein 54 OS=Homo sapiens OX=9606 GN=TEX54 PE=2 SV=1	A0A1B0GVG6	TEX54	14 kDa	0	2.5018	0.90346	0
262	TRUE	Empty	Zinc finger protein 281 OS=Homo sapiens OX=9606 GN=ZNF281 PE=1 SV=1	Q9Y2X9	ZNF281	97 kDa	0	0	0.90346	3.8677
263	TRUE	Empty	Heat shock 70 kDa protein 1B OS=Homo sapiens OX=9606 GN=HSPA1B PE=1 SV=1	P0DMV9	HSPA1B	70 kDa	2.5491	0.83392	0.90346	0
264	TRUE	Empty	Sucrase-isomaltase, intestinal OS=Homo sapiens OX=9606 GN=SI PE=1 SV=6	P14410	SI	209 kDa	2.5491	0	0.90346	0
265	TRUE	Empty	Titin OS=Homo sapiens OX=9606 GN=TTN PE=1 SV=4	TITIN_HUMAN-DECOY		?	0.84969	0	0	5.8016
266	TRUE	Empty	40S ribosomal protein S25 OS=Homo sapiens OX=9606 GN=RPS25 PE=1 SV=1	P62851	RPS25	14 kDa	1.6994	0	0	0
267	TRUE	Empty	E3 ubiquitin-protein ligase RNF213 OS=Homo sapiens OX=9606 GN=RNF213 PE=1 SV=3	Q63HN8	RNF213	591 kDa	2.5491	0.83392	0	0
268	TRUE	Empty	Scavenger receptor class F member 1 OS=Homo sapiens OX=9606 GN=SCARF1 PE=1 SV=3	Q14162	SCARF1	87 kDa	0.84969	2.5018	0	3.8677
269	TRUE	Empty	Collagen alpha-3(IV) chain OS=Homo sapiens OX=9606 GN=COL4A3 PE=1 SV=3	Q01955	COL4A3	162 kDa	1.6994	0	0	0
270	TRUE	Empty	Microtubule-actin cross-linking factor 1, isoforms 1/2/3/5 OS=Homo sapiens OX=9606 GN=MACF1 PE=1 SV=4	Q9UPN3	MACF1	838 kDa	0	0	0	3.8677
271	TRUE	Empty	Dystrophin OS=Homo sapiens OX=9606 GN=DMD PE=1 SV=3	P11532	DMD	427 kDa	1.6994	0	0	11.603
272	TRUE	Empty	Low-density lipoprotein receptor-related protein 1B OS=Homo sapiens OX=9606 GN=LRP1B PE=1 SV=2	LRP1B_HUMAN-DECOY		?	0.84969	2.5018	0	1.9339
273	TRUE	Empty	Dynein heavy chain 6, axonemal OS=Homo sapiens OX=9606 GN=DNAH6 PE=2 SV=3	DYH6_HUMAN-DECOY		?	0	0	0	3.8677
274	TRUE	Empty	Unconventional myosin-IXa OS=Homo sapiens OX=9606 GN=MYO9A PE=1 SV=2	B2RTY4	MYO9A	293 kDa	0	0	0	3.8677
275	TRUE	Empty	Obscurin OS=Homo sapiens OX=9606 GN=OBSCN PE=1 SV=3	OBSCN_HUMAN-DECOY		?	1.6994	0	0	0
276	TRUE	Empty	NHS-like protein 1 OS=Homo sapiens OX=9606 GN=NHSL1 PE=1 SV=2	NHSL1_HUMAN-DECOY		?	3.3988	0	0	3.8677
277	TRUE	Empty	Teneurin-3 OS=Homo sapiens OX=9606 GN=TENM3 PE=2 SV=3	Q9P273	TENM3	301 kDa	1.6994	0	0	0
278	TRUE	Empty	Stress-70 protein, mitochondrial OS=Homo sapiens OX=9606 GN=HSPA9 PE=1 SV=2	P38646	HSPA9	74 kDa	1.6994	0	0	0
279	TRUE	Empty	Filamin-B OS=Homo sapiens OX=9606 GN=FLNB PE=1 SV=2	O75369	FLNB	278 kDa	0.84969	2.5018	0	1.9339
280	TRUE	Empty	Myosin light chain kinase, smooth muscle OS=Homo sapiens OX=9606 GN=MYLK PE=1 SV=4	Q15746	MYLK	211 kDa	0	2.5018	0	0
281	TRUE	Empty	Metallothionein-4 OS=Homo sapiens OX=9606 GN=MT4 PE=3 SV=2	P47944	MT4	7 kDa	0	1.6678	0	0
282	TRUE	Empty	Transport and Golgi organization protein 1 homolog OS=Homo sapiens OX=9606 GN=MIA3 PE=1 SV=1	Q5JRA6	MIA3	214 kDa	0.84969	0	0	7.7354
283	TRUE	Empty	Fibrocystin-L OS=Homo sapiens OX=9606 GN=PKHD1L1 PE=2 SV=2	Q86WI1	PKHD1L1	466 kDa	1.6994	0	0	0
284	TRUE	Empty	Laminin subunit beta-1 OS=Homo sapiens OX=9606 GN=LAMB1 PE=1 SV=2	P07942	LAMB1	198 kDa	2.5491	0	0	1.9339
285	TRUE	Empty	Filaggrin OS=Homo sapiens OX=9606 GN=FLG PE=1 SV=3	FILA_HUMAN-DECOY		?	0.84969	0	0	5.8016
286	TRUE	Empty	1-phosphatidylinositol 4,5-bisphosphate phosphodiesterase epsilon-1 OS=Homo sapiens OX=9606 GN=PLCE1 PE=1 SV=3	Q9P212	PLCE1	259 kDa	0	0	0	7.7354
287	TRUE	Empty	Retinitis pigmentosa 1-like 1 protein OS=Homo sapiens OX=9606 GN=RP1L1 PE=1 SV=5	Q8IWN7	RP1L1	252 kDa	0	0	0	3.8677
288	TRUE	Empty	60S ribosomal protein L17 OS=Homo sapiens OX=9606 GN=RPL17 PE=1 SV=3	P18621	RPL17	21 kDa	2.5491	0	0	0
289	TRUE	Empty	Xin actin-binding repeat-containing protein 2 OS=Homo sapiens OX=9606 GN=XIRP2 PE=1 SV=2	A4UGR9	XIRP2	382 kDa	0.84969	0	0	3.8677
290	TRUE	Empty	Myosin light polypeptide 6 OS=Homo sapiens OX=9606 GN=MYL6 PE=1 SV=2	P60660	MYL6	17 kDa	1.6994	4.1696	0	0
291	TRUE	Empty	A-kinase anchor protein 9 OS=Homo sapiens OX=9606 GN=AKAP9 PE=1 SV=4	Q99996	AKAP9	453 kDa	0.84969	0	0	3.8677
292	TRUE	Empty	Talin-2 OS=Homo sapiens OX=9606 GN=TLN2 PE=1 SV=4	Q9Y4G6	TLN2	272 kDa	1.6994	0	0	0
293	TRUE	Empty	Stabilin-1 OS=Homo sapiens OX=9606 GN=STAB1 PE=1 SV=3	STAB1_HUMAN-DECOY		?	0	1.6678	0	0
294	TRUE	Empty	Transcriptional repressor scratch 1 OS=Homo sapiens OX=9606 GN=SCRT1 PE=1 SV=1	Q9BWW7	SCRT1	36 kDa	0.84969	0	0	3.8677
295	TRUE	Empty	Drebrin OS=Homo sapiens OX=9606 GN=DBN1 PE=1 SV=4	Q16643	DBN1	71 kDa	0	10.007	0	0
296	TRUE	Empty	Zinc finger protein castor homolog 1 OS=Homo sapiens OX=9606 GN=CASZ1 PE=1 SV=4	Q86V15	CASZ1	190 kDa	1.6994	0	0	0
297	TRUE	Empty	Nesprin-1 OS=Homo sapiens OX=9606 GN=SYNE1 PE=1 SV=4	Q8NF91	SYNE1	1011 kDa	0.84969	0.83392	0	3.8677
298	TRUE	Empty	Collagen alpha-1(V) chain OS=Homo sapiens OX=9606 GN=COL5A1 PE=1 SV=3	P20908	COL5A1	184 kDa	1.6994	0	0	1.9339
299	TRUE	Empty	Protocadherin Fat 1 OS=Homo sapiens OX=9606 GN=FAT1 PE=1 SV=2	Q14517	FAT1	506 kDa	0	1.6678	0	1.9339
300	TRUE	Empty	Dystonin OS=Homo sapiens OX=9606 GN=DST PE=1 SV=4	DYST_HUMAN-DECOY		?	0	0	0	3.8677
301	TRUE	Empty	Regulator of G-protein signaling 20 OS=Homo sapiens OX=9606 GN=RGS20 PE=1 SV=4	RGS20_HUMAN-DECOY		?	0	1.6678	0	0
302	TRUE	Empty	Adhesion G-protein coupled receptor F2 OS=Homo sapiens OX=9606 GN=ADGRF2 PE=2 SV=1	AGRF2_HUMAN-DECOY		?	0.84969	1.6678	0	0
303	TRUE	Empty	Junction plakoglobin OS=Homo sapiens OX=9606 GN=JUP PE=1 SV=3	P14923	JUP	82 kDa	5.9479	3.3357	0	0
304	TRUE	Empty	Treacle protein OS=Homo sapiens OX=9606 GN=TCOF1 PE=1 SV=3	Q13428	TCOF1	152 kDa	1.6994	0	0	0
305	TRUE	Empty	Hydrocephalus-inducing protein homolog OS=Homo sapiens OX=9606 GN=HYDIN PE=1 SV=3	Q4G0P3	HYDIN	576 kDa	1.6994	1.6678	0	0
306	TRUE	Empty	182 kDa tankyrase-1-binding protein OS=Homo sapiens OX=9606 GN=TNKS1BP1 PE=1 SV=4	Q9C0C2	TNKS1BP1	182 kDa	0	0	0	3.8677
307	TRUE	Empty	Very large A-kinase anchor protein OS=Homo sapiens OX=9606 GN=CRYBG3 PE=1 SV=3	Q68DQ2	CRYBG3	331 kDa	0.84969	0	0	5.8016
308	TRUE	Empty	Obscurin OS=Homo sapiens OX=9606 GN=OBSCN PE=1 SV=3	Q5VST9	OBSCN	868 kDa	0.84969	0	0	5.8016
309	TRUE	Empty	Alpha-actinin-4 OS=Homo sapiens OX=9606 GN=ACTN4 PE=1 SV=2	O43707	ACTN4	105 kDa	37.387	65.88	0	0
310	TRUE	Empty	G patch domain-containing protein 2-like OS=Homo sapiens OX=9606 GN=GPATCH2L PE=1 SV=3	GPT2L_HUMAN-DECOY		?	0	1.6678	0	0
311	TRUE	Empty	Nesprin-1 OS=Homo sapiens OX=9606 GN=SYNE1 PE=1 SV=4	SYNE1_HUMAN-DECOY		?	0	0	0	3.8677
312	TRUE	Empty	E3 ubiquitin-protein ligase MYCBP2 OS=Homo sapiens OX=9606 GN=MYCBP2 PE=1 SV=4	O75592	MYCBP2	514 kDa	0.84969	0.83392	0	3.8677
313	TRUE	Empty	Collagen alpha-1(XXII) chain OS=Homo sapiens OX=9606 GN=COL22A1 PE=2 SV=2	Q8NFW1	COL22A1	161 kDa	0	0	0	3.8677
314	TRUE	Empty	Protein eyes shut homolog OS=Homo sapiens OX=9606 GN=EYS PE=1 SV=5	Q5T1H1	EYS	351 kDa	1.6994	0	0	0
315	TRUE	Empty	Adenomatous polyposis coli protein OS=Homo sapiens OX=9606 GN=APC PE=1 SV=2	APC_HUMAN-DECOY		?	0.84969	1.6678	0	1.9339
316	TRUE	Empty	Eukaryotic initiation factor 4A-I OS=Homo sapiens OX=9606 GN=EIF4A1 PE=1 SV=1	P60842	EIF4A1	46 kDa	1.6994	1.6678	0	0
317	TRUE	Empty	Collagen alpha-5(VI) chain OS=Homo sapiens OX=9606 GN=COL6A5 PE=1 SV=1	CO6A5_HUMAN-DECOY		?	1.6994	0	0	1.9339
318	TRUE	Empty	AT-rich interactive domain-containing protein 1B OS=Homo sapiens OX=9606 GN=ARID1B PE=1 SV=2	ARI1B_HUMAN-DECOY		?	0.84969	0.83392	0	7.7354
319	TRUE	Empty	Teneurin-1 OS=Homo sapiens OX=9606 GN=TENM1 PE=1 SV=2	TEN1_HUMAN-DECOY		?	0	1.6678	0	0
320	TRUE	Empty	Myosin-1 OS=Homo sapiens OX=9606 GN=MYH1 PE=1 SV=3	P12882	MYH1	223 kDa	0	0	0	3.8677
321	TRUE	Empty	Histone acetyltransferase p300 OS=Homo sapiens OX=9606 GN=EP300 PE=1 SV=2	EP300_HUMAN-DECOY		?	0	0	0	3.8677
322	TRUE	Empty	Nucleoprotein TPR OS=Homo sapiens OX=9606 GN=TPR PE=1 SV=3	TPR_HUMAN-DECOY		?	0	0	0	3.8677
323	TRUE	Empty	Protein bassoon OS=Homo sapiens OX=9606 GN=BSN PE=1 SV=4	BSN_HUMAN-DECOY		?	0.84969	0	0	9.6693
324	TRUE	Empty	Transformation/transcription domain-associated protein OS=Homo sapiens OX=9606 GN=TRRAP PE=1 SV=3	Q9Y4A5	TRRAP	438 kDa	0	0	0	3.8677
325	TRUE	Empty	Collagen alpha-1(IV) chain OS=Homo sapiens OX=9606 GN=COL4A1 PE=1 SV=4	P02462	COL4A1	161 kDa	1.6994	0	0	1.9339
326	TRUE	Empty	Neurexin-1 OS=Homo sapiens OX=9606 GN=NRXN1 PE=2 SV=1	NRX1A_HUMAN-DECOY		?	0	0.83392	0	3.8677
327	TRUE	Empty	3'-5' RNA helicase YTHDC2 OS=Homo sapiens OX=9606 GN=YTHDC2 PE=1 SV=2	YTDC2_HUMAN-DECOY		?	1.6994	0.83392	0	0
328	TRUE	Empty	Histone-lysine N-methyltransferase 2B OS=Homo sapiens OX=9606 GN=KMT2B PE=1 SV=1	Q9UMN6	KMT2B	294 kDa	0	1.6678	0	1.9339
329	TRUE	Empty	Fibrocystin-L OS=Homo sapiens OX=9606 GN=PKHD1L1 PE=2 SV=2	PKHL1_HUMAN-DECOY		?	1.6994	0.83392	0	1.9339
330	TRUE	Empty	E3 ubiquitin-protein ligase HECTD1 OS=Homo sapiens OX=9606 GN=HECTD1 PE=1 SV=3	Q9ULT8	HECTD1	289 kDa	1.6994	0	0	0
331	TRUE	Empty	Collagen alpha-1(XI) chain OS=Homo sapiens OX=9606 GN=COL11A1 PE=1 SV=4	COBA1_HUMAN-DECOY		?	1.6994	0	0	0
332	TRUE	Empty	Protein AHNAK2 OS=Homo sapiens OX=9606 GN=AHNAK2 PE=1 SV=2	AHNK2_HUMAN-DECOY		?	0.84969	0	0	3.8677
333	TRUE	Empty	Tripeptidyl-peptidase 1 OS=Homo sapiens OX=9606 GN=TPP1 PE=1 SV=2	O14773	TPP1	61 kDa	0.84969	1.6678	0	0
334	TRUE	Empty	RNA-binding protein 44 OS=Homo sapiens OX=9606 GN=RBM44 PE=2 SV=2	Q6ZP01	RBM44	118 kDa	0	0	0	3.8677
335	TRUE	Empty	Laminin subunit alpha-5 OS=Homo sapiens OX=9606 GN=LAMA5 PE=1 SV=8	O15230	LAMA5	400 kDa	0.84969	1.6678	0	1.9339
336	TRUE	Empty	60S ribosomal protein L35 OS=Homo sapiens OX=9606 GN=RPL35 PE=1 SV=2	P42766	RPL35	15 kDa	1.6994	0	0	0
337	TRUE	Empty	Utrophin OS=Homo sapiens OX=9606 GN=UTRN PE=1 SV=2	UTRO_HUMAN-DECOY		?	1.6994	0	0	0
338	TRUE	Empty	Rap guanine nucleotide exchange factor-like 1 OS=Homo sapiens OX=9606 GN=RAPGEFL1 PE=1 SV=2	Q9UHV5	RAPGEFL1	73 kDa	0	0	0	3.8677
339	TRUE	Empty	Zinc finger homeobox protein 4 OS=Homo sapiens OX=9606 GN=ZFHX4 PE=1 SV=1	Q86UP3	ZFHX4	394 kDa	0	0.83392	0	5.8016
340	TRUE	Empty	Ubiquitin carboxyl-terminal hydrolase 44 OS=Homo sapiens OX=9606 GN=USP44 PE=1 SV=2	Q9H0E7	USP44	81 kDa	0	0	0	3.8677
341	TRUE	Empty	T-complex protein 1 subunit delta OS=Homo sapiens OX=9606 GN=CCT4 PE=1 SV=4	P50991	CCT4	58 kDa	0.84969	1.6678	0	0
342	TRUE	Empty	Protein FAM193A OS=Homo sapiens OX=9606 GN=FAM193A PE=1 SV=2	P78312	FAM193A	140 kDa	1.6994	0	0	0
343	TRUE	Empty	Integrator complex subunit 3 OS=Homo sapiens OX=9606 GN=INTS3 PE=1 SV=1	Q68E01	INTS3	118 kDa	0	1.6678	0	0
344	TRUE	Empty	Semaphorin-6D OS=Homo sapiens OX=9606 GN=SEMA6D PE=1 SV=1	Q8NFY4	SEMA6D	120 kDa	0	0	0	5.8016
345	TRUE	Empty	Kinesin-like protein KIF7 OS=Homo sapiens OX=9606 GN=KIF7 PE=1 SV=2	Q2M1P5	KIF7	151 kDa	0	0	0	3.8677
346	TRUE	Empty	Dynein heavy chain 17, axonemal OS=Homo sapiens OX=9606 GN=DNAH17 PE=1 SV=3	DYH17_HUMAN-DECOY		?	0	1.6678	0	0
347	TRUE	Empty	Serine/threonine-protein kinase Nek10 OS=Homo sapiens OX=9606 GN=NEK10 PE=2 SV=3	NEK10_HUMAN-DECOY		?	0	0	0	3.8677
348	TRUE	Empty	Ubiquitin carboxyl-terminal hydrolase 47 OS=Homo sapiens OX=9606 GN=USP47 PE=1 SV=3	Q96K76	USP47	157 kDa	1.6994	0	0	0
349	TRUE	Empty	Teneurin-2 OS=Homo sapiens OX=9606 GN=TENM2 PE=1 SV=3	TEN2_HUMAN-DECOY		?	0.84969	1.6678	0	0
350	TRUE	Empty	TBC1 domain family member 1 OS=Homo sapiens OX=9606 GN=TBC1D1 PE=1 SV=2	TBCD1_HUMAN-DECOY		?	0	0	0	5.8016
351	TRUE	Empty	ATP-dependent RNA helicase DDX42 OS=Homo sapiens OX=9606 GN=DDX42 PE=1 SV=1	Q86XP3	DDX42	103 kDa	0	0	0	3.8677
352	TRUE	Empty	Coiled-coil domain-containing protein 7 OS=Homo sapiens OX=9606 GN=CCDC7 PE=2 SV=3	CCDC7_HUMAN-DECOY		?	0	0	0	3.8677
353	TRUE	Empty	Transcriptional protein SWT1 OS=Homo sapiens OX=9606 GN=SWT1 PE=2 SV=1	Q5T5J6	SWT1	103 kDa	0	0	0	3.8677
354	TRUE	Empty	Toll-like receptor 9 OS=Homo sapiens OX=9606 GN=TLR9 PE=1 SV=2	Q9NR96	TLR9	116 kDa	1.6994	0	0	0
355	TRUE	Empty	Cathepsin B OS=Homo sapiens OX=9606 GN=CTSB PE=1 SV=3	P07858	CTSB	38 kDa	6.7976	2.5018	0	0
356	TRUE	Empty	Ubiquilin-1 OS=Homo sapiens OX=9606 GN=UBQLN1 PE=1 SV=2	UBQL1_HUMAN-DECOY		?	0.84969	0	0	7.7354
357	TRUE	Empty	Dedicator of cytokinesis protein 6 OS=Homo sapiens OX=9606 GN=DOCK6 PE=1 SV=3	DOCK6_HUMAN-DECOY		?	0.84969	0	0	3.8677
358	TRUE	Empty	Biorientation of chromosomes in cell division protein 1-like 1 OS=Homo sapiens OX=9606 GN=BOD1L1 PE=1 SV=2	Q8NFC6	BOD1L1	330 kDa	1.6994	0	0	0
359	TRUE	Empty	Disks large-associated protein 4 OS=Homo sapiens OX=9606 GN=DLGAP4 PE=1 SV=3	Q9Y2H0	DLGAP4	108 kDa	0	1.6678	0	0
360	TRUE	Empty	Low-density lipoprotein receptor OS=Homo sapiens OX=9606 GN=LDLR PE=1 SV=1	LDLR_HUMAN-DECOY		?	0	1.6678	0	0
361	TRUE	Empty	1-phosphatidylinositol 4,5-bisphosphate phosphodiesterase beta-1 OS=Homo sapiens OX=9606 GN=PLCB1 PE=1 SV=1	Q9NQ66	PLCB1	139 kDa	0.84969	4.1696	0	0
362	TRUE	Empty	Sperm flagellar protein 2 OS=Homo sapiens OX=9606 GN=SPEF2 PE=1 SV=2	SPEF2_HUMAN-DECOY		?	0	1.6678	0	0
363	TRUE	Empty	Trafficking kinesin-binding protein 2 OS=Homo sapiens OX=9606 GN=TRAK2 PE=1 SV=2	TRAK2_HUMAN-DECOY		?	0	0	0	3.8677
364	TRUE	Empty	Protein TALPID3 OS=Homo sapiens OX=9606 GN=KIAA0586 PE=1 SV=4	Q9BVV6	KIAA0586	169 kDa	0	0	0	3.8677
365	TRUE	Empty	Ubiquilin-2 OS=Homo sapiens OX=9606 GN=UBQLN2 PE=1 SV=2	UBQL2_HUMAN-DECOY		?	0	0	0	3.8677
366	TRUE	Empty	UHRF1-binding protein 1-like OS=Homo sapiens OX=9606 GN=UHRF1BP1L PE=1 SV=2	A0JNW5	UHRF1BP1L	164 kDa	1.6994	0	0	1.9339
367	TRUE	Empty	Zinc finger protein 385C OS=Homo sapiens OX=9606 GN=ZNF385C PE=1 SV=3	Z385C_HUMAN-DECOY		?	0	0	0	5.8016
368	TRUE	Empty	Dynein heavy chain 3, axonemal OS=Homo sapiens OX=9606 GN=DNAH3 PE=2 SV=1	DYH3_HUMAN-DECOY		?	0	0	0	3.8677
369	TRUE	Empty	Zinc finger protein 646 OS=Homo sapiens OX=9606 GN=ZNF646 PE=1 SV=2	ZN646_HUMAN-DECOY		?	0	0	0	3.8677
370	TRUE	Empty	Cohesin subunit SA-2 OS=Homo sapiens OX=9606 GN=STAG2 PE=1 SV=3	Q8N3U4	STAG2	141 kDa	0	0	0	3.8677
371	TRUE	Empty	Collagen alpha-2(I) chain OS=Homo sapiens OX=9606 GN=COL1A2 PE=1 SV=7	CO1A2_HUMAN-DECOY		?	0	0	0	3.8677
372	TRUE	Empty	Eukaryotic translation initiation factor 3 subunit C OS=Homo sapiens OX=9606 GN=EIF3C PE=1 SV=1	Q99613	EIF3C	105 kDa	2.5491	0	0	0
373	TRUE	Empty	CXADR-like membrane protein OS=Homo sapiens OX=9606 GN=CLMP PE=1 SV=1	CLMP_HUMAN-DECOY		?	0	1.6678	0	0
374	TRUE	Empty	Perilipin-4 OS=Homo sapiens OX=9606 GN=PLIN4 PE=1 SV=2	Q96Q06	PLIN4	134 kDa	0	0.83392	0	3.8677
375	TRUE	Empty	Protein prune homolog 2 OS=Homo sapiens OX=9606 GN=PRUNE2 PE=1 SV=3	Q8WUY3	PRUNE2	341 kDa	0	0	0	3.8677
376	TRUE	Empty	LIM domain and actin-binding protein 1 OS=Homo sapiens OX=9606 GN=LIMA1 PE=1 SV=1	Q9UHB6	LIMA1	85 kDa	0	3.3357	0	0
377	TRUE	Empty	Prospero homeobox protein 1 OS=Homo sapiens OX=9606 GN=PROX1 PE=1 SV=2	PROX1_HUMAN-DECOY		?	0	0	0	3.8677
378	TRUE	Empty	Immunoglobulin superfamily member 3 OS=Homo sapiens OX=9606 GN=IGSF3 PE=2 SV=3	IGSF3_HUMAN-DECOY		?	0	1.6678	0	0
379	TRUE	Empty	SCO-spondin OS=Homo sapiens OX=9606 GN=SSPO PE=2 SV=2	SSPO_HUMAN-DECOY		?	0	1.6678	0	0
380	TRUE	Empty	Neurogenic locus notch homolog protein 1 OS=Homo sapiens OX=9606 GN=NOTCH1 PE=1 SV=4	P46531	NOTCH1	272 kDa	0	1.6678	0	0
381	TRUE	Empty	Collagen alpha-1(XVI) chain OS=Homo sapiens OX=9606 GN=COL16A1 PE=1 SV=2	COGA1_HUMAN-DECOY		?	2.5491	0	0	0
382	TRUE	Empty	B-cell lymphoma/leukemia 11A OS=Homo sapiens OX=9606 GN=BCL11A PE=1 SV=2	BC11A_HUMAN-DECOY		?	1.6994	0	0	0
383	TRUE	Empty	E3 ubiquitin-protein ligase TRIP12 OS=Homo sapiens OX=9606 GN=TRIP12 PE=1 SV=1	Q14669	TRIP12	220 kDa	1.6994	0	0	1.9339
384	TRUE	Empty	Uncharacterized protein EXOC3-AS1 OS=Homo sapiens OX=9606 GN=EXOC3-AS1 PE=1 SV=1	Q8N2X6	EXOC3-AS1	13 kDa	0	0	0	3.8677
385	TRUE	Empty	Piwi-like protein 4 OS=Homo sapiens OX=9606 GN=PIWIL4 PE=1 SV=2	Q7Z3Z4	PIWIL4	97 kDa	0	0	0	3.8677
386	TRUE	Empty	Neurite extension and migration factor OS=Homo sapiens OX=9606 GN=NEXMIF PE=1 SV=1	NEXMI_HUMAN-DECOY		?	0	0	0	3.8677
387	TRUE	Empty	Collagen alpha-1(XXIII) chain OS=Homo sapiens OX=9606 GN=COL23A1 PE=1 SV=1	Q86Y22	COL23A1	52 kDa	2.5491	0	0	0
388	TRUE	Empty	Keratin, type I cuticular Ha6 OS=Homo sapiens OX=9606 GN=KRT36 PE=2 SV=1	KRT36_HUMAN-DECOY		?	0.84969	0	0	3.8677
389	TRUE	Empty	Zinc finger and BTB domain-containing protein 41 OS=Homo sapiens OX=9606 GN=ZBTB41 PE=1 SV=1	Q5SVQ8	ZBTB41	105 kDa	0	0.83392	0	3.8677
390	TRUE	Empty	Tubulin polyglutamylase TTLL11 OS=Homo sapiens OX=9606 GN=TTLL11 PE=1 SV=2	Q8NHH1	TTLL11	88 kDa	1.6994	0	0	3.8677
391	TRUE	Empty	WD repeat-containing protein 78 OS=Homo sapiens OX=9606 GN=WDR78 PE=2 SV=1	WDR78_HUMAN-DECOY		?	1.6994	0	0	3.8677
392	TRUE	Empty	Ephrin type-A receptor 7 OS=Homo sapiens OX=9606 GN=EPHA7 PE=1 SV=3	EPHA7_HUMAN-DECOY		?	0	0	0	3.8677
393	TRUE	Empty	Exportin-1 OS=Homo sapiens OX=9606 GN=XPO1 PE=1 SV=1	O14980	XPO1	123 kDa	0	0	0	3.8677
394	TRUE	Empty	Fibulin-2 OS=Homo sapiens OX=9606 GN=FBLN2 PE=1 SV=2	FBLN2_HUMAN-DECOY		?	0	1.6678	0	0
395	TRUE	Empty	Proteasome subunit beta type-6 OS=Homo sapiens OX=9606 GN=PSMB6 PE=1 SV=4	P28072	PSMB6	25 kDa	0	0	0	3.8677
396	TRUE	Empty	DNA-binding protein Ikaros OS=Homo sapiens OX=9606 GN=IKZF1 PE=1 SV=1	Q13422	IKZF1	58 kDa	0	1.6678	0	0
397	TRUE	Empty	Rho GTPase-activating protein 32 OS=Homo sapiens OX=9606 GN=ARHGAP32 PE=1 SV=1	A7KAX9	ARHGAP32	231 kDa	0	0	0	3.8677
398	TRUE	Empty	Uncharacterized protein C19orf47 OS=Homo sapiens OX=9606 GN=C19orf47 PE=1 SV=1	CS047_HUMAN-DECOY		?	1.6994	0	0	0
399	TRUE	Empty	Latent-transforming growth factor beta-binding protein 1 OS=Homo sapiens OX=9606 GN=LTBP1 PE=1 SV=4	LTBP1_HUMAN-DECOY		?	0	2.5018	0	0
400	TRUE	Empty	Heat shock 70 kDa protein 13 OS=Homo sapiens OX=9606 GN=HSPA13 PE=1 SV=1	P48723	HSPA13	52 kDa	0	0	0	3.8677
401	TRUE	Empty	Ephrin type-A receptor 8 OS=Homo sapiens OX=9606 GN=EPHA8 PE=1 SV=2	EPHA8_HUMAN-DECOY		?	1.6994	0	0	0
402	TRUE	Empty	Dermcidin OS=Homo sapiens OX=9606 GN=DCD PE=1 SV=2	P81605	DCD	11 kDa	3.3988	0.83392	0	0
403	TRUE	Empty	Tenascin-R OS=Homo sapiens OX=9606 GN=TNR PE=1 SV=3	Q92752	TNR	150 kDa	0	0	0	5.8016
404	TRUE	Empty	TBC1 domain family member 8B OS=Homo sapiens OX=9606 GN=TBC1D8B PE=1 SV=2	TBC8B_HUMAN-DECOY		?	0	0	0	3.8677
405	TRUE	Empty	Putative solute carrier organic anion transporter family member 1B7 OS=Homo sapiens OX=9606 GN=SLCO1B7 PE=5 SV=1	SO1B7_HUMAN-DECOY		?	0	1.6678	0	0
406	TRUE	Empty	Arf-GAP with GTPase, ANK repeat and PH domain-containing protein 3 OS=Homo sapiens OX=9606 GN=AGAP3 PE=1 SV=2	AGAP3_HUMAN-DECOY		?	0	0	0	3.8677
407	TRUE	Empty	Beta-alanine-activating enzyme OS=Homo sapiens OX=9606 GN=AASDH PE=1 SV=3	ACSF4_HUMAN-DECOY		?	0	0	0	3.8677
408	TRUE	Empty	DNA polymerase kappa OS=Homo sapiens OX=9606 GN=POLK PE=1 SV=1	POLK_HUMAN-DECOY		?	0	0	0	3.8677
409	TRUE	Empty	Suppressor of tumorigenicity 14 protein OS=Homo sapiens OX=9606 GN=ST14 PE=1 SV=2	ST14_HUMAN-DECOY		?	0	1.6678	0	0
410	TRUE	Empty	Plexin-B1 OS=Homo sapiens OX=9606 GN=PLXNB1 PE=1 SV=3	O43157	PLXNB1	232 kDa	0	0	0	3.8677
411	TRUE	Empty	ATP-binding cassette sub-family B member 7, mitochondrial OS=Homo sapiens OX=9606 GN=ABCB7 PE=1 SV=2	O75027	ABCB7	83 kDa	0	0	0	3.8677
412	TRUE	Empty	DNA-binding protein Ikaros OS=Homo sapiens OX=9606 GN=IKZF1 PE=1 SV=1	IKZF1_HUMAN-DECOY		?	0	1.6678	0	0
413	TRUE	Empty	Phosphatidylinositol 4-phosphate 3-kinase C2 domain-containing subunit alpha OS=Homo sapiens OX=9606 GN=PIK3C2A PE=1 SV=2	O00443	PIK3C2A	191 kDa	1.6994	0	0	1.9339
414	TRUE	Empty	Desmocollin-1 OS=Homo sapiens OX=9606 GN=DSC1 PE=1 SV=2	Q08554	DSC1	100 kDa	1.6994	0.83392	0	3.8677
415	TRUE	Empty	Ret finger protein-like 2 OS=Homo sapiens OX=9606 GN=RFPL2 PE=2 SV=3	RFPL2_HUMAN-DECOY		?	1.6994	0	0	0
416	TRUE	Empty	Nuclear valosin-containing protein-like OS=Homo sapiens OX=9606 GN=NVL PE=1 SV=1	O15381	NVL	95 kDa	0.84969	0	0	5.8016
417	TRUE	Empty	Fatty acid 2-hydroxylase OS=Homo sapiens OX=9606 GN=FA2H PE=1 SV=1	FA2H_HUMAN-DECOY		?	0	0	0	3.8677
418	TRUE	Empty	Putative Polycomb group protein ASXL1 OS=Homo sapiens OX=9606 GN=ASXL1 PE=1 SV=4	ASXL1_HUMAN-DECOY		?	0.84969	0	0	3.8677
419	TRUE	Empty	Uncharacterized protein KIAA0355 OS=Homo sapiens OX=9606 GN=KIAA0355 PE=1 SV=2	O15063	KIAA0355	116 kDa	0	0	0	3.8677
420	TRUE	Empty	Uncharacterized protein ZSWIM9 OS=Homo sapiens OX=9606 GN=ZSWIM9 PE=1 SV=2	Q86XI8	ZSWIM9	70 kDa	0	0	0	3.8677
421	TRUE	Empty	Collagen alpha-3(V) chain OS=Homo sapiens OX=9606 GN=COL5A3 PE=1 SV=3	CO5A3_HUMAN-DECOY		?	0	0	0	3.8677
422	TRUE	Empty	Phosphorylated adapter RNA export protein OS=Homo sapiens OX=9606 GN=PHAX PE=1 SV=1	Q9H814	PHAX	44 kDa	1.6994	0	0	0
423	TRUE	Empty	Inactive ubiquitin carboxyl-terminal hydrolase 54 OS=Homo sapiens OX=9606 GN=USP54 PE=1 SV=4	UBP54_HUMAN-DECOY		?	1.6994	0	0	0
424	TRUE	Empty	Collagen alpha-1(X) chain OS=Homo sapiens OX=9606 GN=COL10A1 PE=1 SV=2	Q03692	COL10A1	66 kDa	1.6994	0	0	0
425	TRUE	Empty	Acyl-coenzyme A synthetase ACSM2A, mitochondrial OS=Homo sapiens OX=9606 GN=ACSM2A PE=1 SV=2	Q08AH3	ACSM2A	64 kDa	0	0	0	3.8677
426	TRUE	Empty	Protein unc-80 homolog OS=Homo sapiens OX=9606 GN=UNC80 PE=1 SV=2	Q8N2C7	UNC80	363 kDa	0	2.5018	0	5.8016
427	TRUE	Empty	Signal transducer and activator of transcription 6 OS=Homo sapiens OX=9606 GN=STAT6 PE=1 SV=1	STAT6_HUMAN-DECOY		?	0	0	0	3.8677
428	TRUE	Empty	Adhesion G protein-coupled receptor L2 OS=Homo sapiens OX=9606 GN=ADGRL2 PE=1 SV=2	O95490	ADGRL2	163 kDa	0	0	0	3.8677
429	TRUE	Empty	Sentrin-specific protease 5 OS=Homo sapiens OX=9606 GN=SENP5 PE=1 SV=3	Q96HI0	SENP5	87 kDa	0	0	0	3.8677
430	TRUE	Empty	Centrosomal protein of 128 kDa OS=Homo sapiens OX=9606 GN=CEP128 PE=1 SV=2	Q6ZU80	CEP128	128 kDa	0	0	0	3.8677
431	TRUE	Empty	Suprabasin OS=Homo sapiens OX=9606 GN=SBSN PE=1 SV=2	Q6UWP8	SBSN	61 kDa	2.5491	0	0	0
432	TRUE	Empty	Death domain-containing protein 1 OS=Homo sapiens OX=9606 GN=DTHD1 PE=2 SV=3	Q6ZMT9	DTHD1	88 kDa	0	0	0	3.8677
433	TRUE	Empty	Integral membrane protein GPR155 OS=Homo sapiens OX=9606 GN=GPR155 PE=2 SV=2	GP155_HUMAN-DECOY		?	0	1.6678	0	0
434	TRUE	Empty	Gelsolin OS=Homo sapiens OX=9606 GN=GSN PE=1 SV=1	P06396	GSN	86 kDa	0	1.6678	0	0
435	TRUE	Empty	F-actin-capping protein subunit alpha-1 OS=Homo sapiens OX=9606 GN=CAPZA1 PE=1 SV=3	P52907	CAPZA1	33 kDa	0	1.6678	0	0
436	TRUE	Empty	Cartilage oligomeric matrix protein OS=Homo sapiens OX=9606 GN=COMP PE=1 SV=2	P49747	COMP	83 kDa	0	1.6678	0	0
437	TRUE	Empty	Integral membrane protein GPR155 OS=Homo sapiens OX=9606 GN=GPR155 PE=2 SV=2	Q7Z3F1	GPR155	97 kDa	0	1.6678	0	0
438	TRUE	Empty	Vesicular glutamate transporter 2 OS=Homo sapiens OX=9606 GN=SLC17A6 PE=2 SV=1	VGLU2_HUMAN-DECOY		?	0	0	0	3.8677
439	TRUE	Empty	Intermediate filament family orphan 2 OS=Homo sapiens OX=9606 GN=IFFO2 PE=2 SV=3	IFFO2_HUMAN-DECOY		?	0	0	0	3.8677
440	TRUE	Empty	G-protein coupled receptor 62 OS=Homo sapiens OX=9606 GN=GPR62 PE=1 SV=2	Q9BZJ7	GPR62	38 kDa	0	1.6678	0	0
441	TRUE	Empty	Prospero homeobox protein 1 OS=Homo sapiens OX=9606 GN=PROX1 PE=1 SV=2	Q92786	PROX1	83 kDa	0	0	0	3.8677
442	TRUE	Empty	45 kDa calcium-binding protein OS=Homo sapiens OX=9606 GN=SDF4 PE=1 SV=1	CAB45_HUMAN-DECOY		?	0	0	0	3.8677
443	TRUE	Empty	Metalloreductase STEAP4 OS=Homo sapiens OX=9606 GN=STEAP4 PE=1 SV=1	STEA4_HUMAN-DECOY		?	0	1.6678	0	0
444	TRUE	Empty	GATOR complex protein WDR24 OS=Homo sapiens OX=9606 GN=WDR24 PE=1 SV=2	WDR24_HUMAN-DECOY		?	0	0	0	3.8677
445	TRUE	Empty	Seizure protein 6 homolog OS=Homo sapiens OX=9606 GN=SEZ6 PE=1 SV=2	SEZ6_HUMAN-DECOY		?	0	0	0	3.8677
446	TRUE	Empty	Lamin tail domain-containing protein 2 OS=Homo sapiens OX=9606 GN=LMNTD2 PE=2 SV=2	Q8IXW0	LMNTD2	70 kDa	0.84969	0	0	3.8677
447	TRUE	Empty	Alpha-1,6-mannosylglycoprotein 6-beta-N-acetylglucosaminyltransferase B OS=Homo sapiens OX=9606 GN=MGAT5B PE=1 SV=2	Q3V5L5	MGAT5B	90 kDa	0	0	0	3.8677
448	TRUE	Empty	Alpha-actinin-1 OS=Homo sapiens OX=9606 GN=ACTN1 PE=1 SV=2	P12814	ACTN1	103 kDa	14.445	26.686	0	0
449	TRUE	Empty	Keratin, type I cuticular Ha3-II OS=Homo sapiens OX=9606 GN=KRT33B PE=1 SV=3	Q14525	KRT33B	46 kDa	13.595	12.509	0	0
450	TRUE	Empty	40S ribosomal protein S6 OS=Homo sapiens OX=9606 GN=RPS6 PE=1 SV=1	P62753	RPS6	29 kDa	3.3988	2.5018	0	0
451	TRUE	Empty	D-3-phosphoglycerate dehydrogenase OS=Homo sapiens OX=9606 GN=PHGDH PE=1 SV=4	O43175	PHGDH	57 kDa	2.5491	2.5018	0	3.8677
452	TRUE	Empty	Nexilin OS=Homo sapiens OX=9606 GN=NEXN PE=1 SV=1	Q0ZGT2	NEXN	81 kDa	0.84969	4.1696	0	0
453	TRUE	Empty	T-complex protein 1 subunit beta OS=Homo sapiens OX=9606 GN=CCT2 PE=1 SV=4	P78371	CCT2	57 kDa	4.2485	2.5018	0	0
454	TRUE	Empty	Metallothionein-1X OS=Homo sapiens OX=9606 GN=MT1X PE=1 SV=1	P80297	MT1X	6 kDa	0.84969	1.6678	0	0
455	TRUE	Empty	Protein-glutamine gamma-glutamyltransferase K OS=Homo sapiens OX=9606 GN=TGM1 PE=1 SV=4	P22735	TGM1	90 kDa	0	0	0	3.8677
456	TRUE	Empty	Lysine--tRNA ligase OS=Homo sapiens OX=9606 GN=KARS PE=1 SV=3	Q15046	KARS	68 kDa	1.6994	0	0	1.9339
457	TRUE	Empty	Four and a half LIM domains protein 3 OS=Homo sapiens OX=9606 GN=FHL3 PE=1 SV=4	Q13643	FHL3	31 kDa	0	1.6678	0	0
458	TRUE	Empty	Tomoregulin-1 OS=Homo sapiens OX=9606 GN=TMEFF1 PE=1 SV=1	Q8IYR6	TMEFF1	41 kDa	0	1.6678	0	0
459	TRUE	Empty	FYVE, RhoGEF and PH domain-containing protein 5 OS=Homo sapiens OX=9606 GN=FGD5 PE=1 SV=3	Q6ZNL6	FGD5	160 kDa	0	0	0	3.8677
460	TRUE	Empty	General transcription factor IIF subunit 1 OS=Homo sapiens OX=9606 GN=GTF2F1 PE=1 SV=2	T2FA_HUMAN-DECOY		?	0	2.5018	0	0
461	TRUE	Empty	Low-density lipoprotein receptor-related protein 3 OS=Homo sapiens OX=9606 GN=LRP3 PE=2 SV=2	O75074	LRP3	83 kDa	0	1.6678	0	0
462	TRUE	Empty	Uncharacterized protein C6orf141 OS=Homo sapiens OX=9606 GN=C6orf141 PE=2 SV=3	CF141_HUMAN-DECOY		?	0	0	0	5.8016
463	TRUE	Empty	Very low-density lipoprotein receptor OS=Homo sapiens OX=9606 GN=VLDLR PE=1 SV=1	VLDLR_HUMAN-DECOY		?	0	1.6678	0	0
464	TRUE	Empty	Ciliary neurotrophic factor OS=Homo sapiens OX=9606 GN=CNTF PE=1 SV=1	P26441	CNTF	23 kDa	0	0	0	5.8016
465	TRUE	Empty	ADAMTS-like protein 2 OS=Homo sapiens OX=9606 GN=ADAMTSL2 PE=1 SV=1	Q86TH1	ADAMTSL2	105 kDa	1.6994	0	0	0
466	TRUE	Empty	Bcl-2-binding component 3 OS=Homo sapiens OX=9606 GN=BBC3 PE=1 SV=2	Q96PG8	BBC3	26 kDa	0	0	0	3.8677
467	TRUE	Empty	Calpain-13 OS=Homo sapiens OX=9606 GN=CAPN13 PE=1 SV=2	CAN13_HUMAN-DECOY		?	0	0	0	3.8677
468	TRUE	Empty	Trafficking kinesin-binding protein 2 OS=Homo sapiens OX=9606 GN=TRAK2 PE=1 SV=2	O60296	TRAK2	101 kDa	0	0	0	3.8677
469	TRUE	Empty	Netrin-4 OS=Homo sapiens OX=9606 GN=NTN4 PE=1 SV=2	Q9HB63	NTN4	70 kDa	0	1.6678	0	0
470	TRUE	Empty	T-complex protein 1 subunit epsilon OS=Homo sapiens OX=9606 GN=CCT5 PE=1 SV=1	TCPE_HUMAN-DECOY		?	0	0	0	3.8677
471	TRUE	Empty	A-kinase anchor protein 17A OS=Homo sapiens OX=9606 GN=AKAP17A PE=1 SV=2	AK17A_HUMAN-DECOY		?	0	1.6678	0	0
472	TRUE	Empty	Serine/threonine-protein kinase PAK 6 OS=Homo sapiens OX=9606 GN=PAK6 PE=1 SV=1	PAK6_HUMAN-DECOY		?	0	0	0	3.8677
473	TRUE	Empty	Exostosin-like 1 OS=Homo sapiens OX=9606 GN=EXTL1 PE=2 SV=2	Q92935	EXTL1	75 kDa	0	1.6678	0	0
474	TRUE	Empty	PAN2-PAN3 deadenylation complex subunit PAN3 OS=Homo sapiens OX=9606 GN=PAN3 PE=1 SV=3	PAN3_HUMAN-DECOY		?	1.6994	0	0	0
475	TRUE	Empty	Ribonuclease inhibitor OS=Homo sapiens OX=9606 GN=RNH1 PE=1 SV=2	P13489	RNH1	50 kDa	4.2485	9.1732	0	0
476	TRUE	Empty	F-actin-capping protein subunit beta OS=Homo sapiens OX=9606 GN=CAPZB PE=1 SV=4	P47756	CAPZB	31 kDa	0	3.3357	0	0
477	TRUE	Empty	Retinal dehydrogenase 1 OS=Homo sapiens OX=9606 GN=ALDH1A1 PE=1 SV=2	P00352	ALDH1A1	55 kDa	1.6994	0	0	0
478	TRUE	Empty	Sodium/potassium/calcium exchanger 1 OS=Homo sapiens OX=9606 GN=SLC24A1 PE=1 SV=1	O60721	SLC24A1	121 kDa	0.84969	0	0	3.8677
479	TRUE	Empty	TOX high mobility group box family member 3 OS=Homo sapiens OX=9606 GN=TOX3 PE=1 SV=2	O15405	TOX3	63 kDa	0	0	0	3.8677
480	TRUE	Empty	Leukocyte immunoglobulin-like receptor subfamily B member 3 OS=Homo sapiens OX=9606 GN=LILRB3 PE=1 SV=3	O75022	LILRB3	69 kDa	0	1.6678	0	0
481	TRUE	Empty	PWWP domain-containing DNA repair factor 3B OS=Homo sapiens OX=9606 GN=PWWP3B PE=2 SV=1	Q5H9M0	PWWP3B	79 kDa	0	0	0	3.8677
482	TRUE	Empty	Glycerol-3-phosphate acyltransferase 2, mitochondrial OS=Homo sapiens OX=9606 GN=GPAT2 PE=2 SV=2	Q6NUI2	GPAT2	88 kDa	1.6994	0	0	0
483	TRUE	Empty	Uncharacterized protein C8orf58 OS=Homo sapiens OX=9606 GN=C8orf58 PE=2 SV=2	CH058_HUMAN-DECOY		?	0	0	0	3.8677
END OF FILE
