# Supplementary material for: INTS13 variants causing a recessive developmental ciliopathy disrupt assembly of the Integrator complex
Source: Nat Commun. 2022 Oct 13;13:6054. doi: 10.1038/s41467-022-33547-8 (PMC9559116; doi:10.1038/s41467-022-33547-8)
Supplement: Supplementary file 6 — Supplementary Data 4 [file 41467_2022_33547_MOESM6_ESM.xlsx]

## Sheet: Sheet1
Primer	5'>3' sequence
Genomic DNA primer sequences (human)
INTS13-E16 (F)	AGTCACTGAACTAGTGGTTGCTCTT
INTS13-E16 (R)	CTGCTTATGGGGAACATGTATTAG
DACT2-E4 (F)	TCACTGACCTGCCTTGTCTG
DACT2-E4 (R)	AGCGTCCCTTAGAGCCTGAC
SACS-E1 (F)	CGAAGGACGAGTTGCAAAGT
SACS-E1 (R)	GCCAATGACACTGAACCACA
Primer sequences used for RT-PCR (human)
INTS13-CDNA-5'	CCTTTTCCAGAGAGGCTGTG
INTS13-CDNA-3'	AACCAGTCCAGGCAACATAAC
INTS13-q (F)	TTGCAGCAGTGGAAACTCTC
INTS13-q (R)	GTCTTCAAGCATTCGCACAT
B-ACTIN (F)	CATGTACGTTGCTATCCAGGC
B-ACTIN (R)	CTCCTTAATGTCACGCACGAT
CFAP206 (F)	CTAGCACCCAGTCCATGAGG
CFAP206 (R)	CCACGAAGACCAGCCAAGTA
BBOF1 (F)	CCGTCGAAGGGAAAGGACAA
BBOF1 (R)	TCTGTGACTTCCAACCTGGC
CFAP53 (F)	CCGAAGGGGACTCGAAAATG
CFAP53 (R)	GATGGCTGCGTCGGATTCTT
Primer sequences used for RT-PCR (Xenopus)
ints13-MO (F)	GCCGAGGTGATCAAAGACTC
ints13-MO (R)	CCAGCGACAGAACAAAGTGA
Xenopus Morpholino sequence
ints13-ATG-MO	TCCGAGAAAGTCTTCATCTTGTCTG
ints13-splicing-MO	TGCACAGGGACGGCACTCACCCATT
Primer sequences used for cloning
EcoRI- INTS13 (F)	CCGGAATTCCCAGGCACGAAAGTTAAAACA
StuI- INTS13 (R)	AAAAGGCCTTTCTTCAAGTCACTCTTCACTGC
pCS+2_SP6	ATTTAGGTGACACTATAG
pCS+2_T7	TAATACGACTCACTATAG GG
INTS13-del2004delA (F)	AATAGAATCAATACTGCCAATTCCAGAAACATCAGGAATTTGCTG
INTS13-del2004delA (R)	CAGCAAATTCCTGATGTTTCTGGAATTGGCAGTATTGATTCTATT
EcoRI-PC-INTS13 (F)	CCGGAATTCATGGAAGATCAGGTAGATCCACGGTTAATCGATGGTAAGAAGATTTTTTCTGAATCTCATAAAACAGTGTTTGTTGTGGATCACTGC
INTS13-StuI (R)	AAAAGGCCTTCACTGCCGGCTGGCTTTTCC
EcoRI-HA-INTS13-5 (F)	CCGGAATTCATGTACCCCTACGACGTCCCCGACTACGCATCCGCGCTGTGCGACCCTC
INTS13-5-XhoI-3 (R)	CCGGAATTCCTACGTCCCCTGTCGAAGGAGAGTGG
INTS4 XhoI for pTEFdual (F)	GGCCCTCGAGATGGCGGCGCACCTTAAGAAG
INTS4 KpnI for pTEFdual (R)	ggccggtaccTTAGCGCCGTGCAGGTTTGGGCAT
INTS11 NotI for pTEFdual (F)	ggccgcggccgcATGCCTGAGATCAGAGTCACG
INTS11 NotI for pTEFdual (R)	GGCCGCGGCCGCTCAGCTGGGGGCCTGGGGGAG
INTS4 SalI for pLIB (F)	ggccgtcgacGGCGGCGCACCTTAAG
INTS4 XbaI for pLIB (R)	ggcctctagaTTAGCGCCGTGCAGG
INTS9 SalI for pLIB (F)	ggccgtcgacGAAACTGTATTGCCTGTCAGG
INTS9 XbaI for pLIB (R)	ggcctctagaTCAGAACTTCTGTAAGAATTTGAGGA
INTS11 BamHI for pLIB (F)	ggccggatccCCTGAGATCAGAGTCACGC
INTS11 SalI for pLIB (R)	ggccgtcgacTCAGCTGGGGGCCTGGG
INTS13 BamHI for pLIB (F)	ggccggatccAAGATTTTTTCTGAATCTCATAAAACAG
INTS13 SalI for pLIB (R)	ggccgtcgacTCACTGCCGGCTGG
INTS13 MluI for pTet-FLAG-AAVS1 (F)	ggccacgcgtAAGATTTTTTCTGAATCTCATAAAACAG
INTS13 BglII for pTet-FLAG-AAVS1 (R)	ggccagatctTCACTGCCGGCTGG
Cloning of INTS13 into pOAD for Figure 3
EcoRI residue 2 (F)	ggccgaattcAAGATTTTTTCTGAATCTCATAAAAC
EcoRI residue 101 (F)	ggccgaattcCTAATGGCAGCATTAGCC
EcoRI residue 201 (F)	ggccgaattcAAATGTGAGTTGGTCTTG
EcoRI residue 301 (F)	ggccgaattcCTAGGTGGCGGCAG
EcoRI residue 401 (F)	ggccgaattcTCAATTAGTGAAGGATGTGG
EcoRI residue 501 (F)	ggccgaattcTTAGTTGATATGGAAAGAAAAAATG
NotI stop codon (R)	ggccgcggccgcTCACTGCCGGCTGG
NotI residue 600 (R)	ggccgcggccgcTGAGTCTTGCCAAGA
NotI residue 500 (R)	ggccgcggccgcGTTGTATATTGTTTTTTGACAGT
NotI residue 400 (R)	ggccgcggccgcAGGTGGATCTTCTAGAATG
NotI residue 300 (R)	ggccgcggccgcATGCGAATCACCAC
NotI residue 200 (R)	ggccgcggccgcTTGAATCTGCATGAGATGATC
Cloning of INTS13 into pOAD for Supplemental Figure 2
EcoRI residue 519 (F)	ggccgaattcAGAGGAAAGGGCCCTAAAAGAGATG
EcoRI residue 537 (F)	ggccgaattcGAAACCCTTGTCAGAGCCCATATCAAC
EcoRI residue 557 (F)	ggccgaattcCTGATGGCATGCAGGAGCAAAC
EcoRI residue 577 (F)	ggccgaattcAGGGAAGACAAAGAGGACAAGTCAGA
EcoRI residue 601 (F)	ggccgaattcGAGAGATTAAAAGGAATCTTAGAG
NotI residue 696 (R)	ggccgcggccgcCTCCATCCCATTTTCCTCTT
NotI residue 686 (R)	ggccgcggccgcATATAGTTCAGCTCTGTTATTAAC
Drosophila gene cloning
IntS13 EcoRI for pMT-puro (F)	ggccgaattctgTTCGAACGCAACCAGAAGAC
IntS13 XhoI for pMT-puro (R)	GGCCCTCGAGTTAACTACGTACGGATTC
Site-directed mutagenesis of INTS13
Drosophila Family 1 mutation (F)	AAGCCAGTCCAACAACGATTGGATTTCTCG
Drosophila Family 1 mutation (R)	CGAGAAATCCAATCGTTGTTGGACTGGCTT
Drosophila Family 1 stop codon (F)	GGATTTCTCGGGACGCCTgaGCACTCCGTTGGG
Drosophila Family 1 stop codon (R)	CCCAACGGAGTGCtcAGGCGTCCCGAGAAATCC
Drosophila Family 2 mutation (F)	GTTGTGGGCAAAGATTGCTGCTAGATATTATA
Drosophila Family 2 mutation (R)	TATAATATCTAGCAGCAATCTTTGCCCACAAC
Human INTS13-1 siRNA resistance (F)	GGAAGAACAGCATGCTAACACgagcGCgAATTATGATGTGGAGC
Human INTS13-1 siRNA resistance (R)	GCTCCACATCATAATTcGCgctcGTGTTAGCATGCTGTTCTTCC
Human Family 1 mutation (F)	GCCAATTCCAGAAACATCAGGAATTTGCTGG
Human Family 1 mutation (R)	CCAGCAAATTCCTGATGTTTCTGGAATTGGC
Human Family 2 mutation (F)	CAAAAGGGCCAGTGTTGTTATTATCCTTGTGG
Human Family 2 mutation (R)	CCACAAGGATAATAACAACACTGGCCCTTTTG
