# Supplementary material for: INTS13 variants causing a recessive developmental ciliopathy disrupt assembly of the Integrator complex
Source: Nat Commun. 2022 Oct 13;13:6054. doi: 10.1038/s41467-022-33547-8 (PMC9559116; doi:10.1038/s41467-022-33547-8)
Supplement: Supplementary file 10 — Source Data [file 41467_2022_33547_MOESM10_ESM.xlsx]

## Sheet: Figure 2a
figure 2a
INTS13 qpcr values
control	1.0064	1.10584	0.898539
family I	0.24502	0.249072	0.233623
statistics information
Table Analyzed	Data 2
Discovery?	P value	Mean of Control	Mean of Family I
Yes	0.000223	1.004	0.2426
Difference	SE of difference	t ratio	df	q value
0.761	0.06004	12.68	4	0.000225
Column A	Control
vs.	vs.
Column B	Family I
Test details
Test name	Unpaired t test
Variance assumption	Individual variance for each row
Multiple comparisons	False Discovery Rate (FDR)
Method	Two-stage step-up (Benjamini, Krieger, and Yekutieli)
Desired FDR (Q)	1.00%
Number of tests performed	1
Number of rows omitted	0

## Sheet: Figure 2b
The raw data for Fig. 2b unavailable. The statistics that were gathered are historical data, which could not be located. The original samples were historically collected and are not suitable to repeat the experiments.

## Sheet: Figure 2c
	The raw data for Fig. 2c, e and f is unavailable. The included blots are historical data, which could not be located. The original samples were historically collected and are not suitable to repeat the experiments. Orthogonal data is provided in Figure 2a and 2b

## Sheet: Figure 2d
Figure 2d
INTS13 qpcr values
	Control
	0.985384	1.00847	1.00631
	Family II
	0.779088	0.819748	0.688578
statistics information
Table Analyzed	Data 1
Discovery?	P value	Mean of Control	Mean of Family II	Difference
Yes	0.003833	1	0.7625	0.2376
SE of difference	t ratio	df	q value
0.03946	6.021	4	0.003871
Column A	Control
vs.	vs.
Column B	Family II
Test details
Test name	Unpaired t test
Variance assumption	Individual variance for each row
Multiple comparisons	False Discovery Rate (FDR)
Method	Two-stage step-up (Benjamini, Krieger, and Yekutieli)
Desired FDR (Q)	1.00%
Number of tests performed	1
Number of rows omitted	0

## Sheet: Figure 2e
The raw data for Fig. 2e is unavailable. The included blots are historical data, which could not be located. The original samples were historically collected and are not suitable to repeat the experiments. Orthogonal data is provided in Figure 2d and 2f.

## Sheet: Figure 2f
The raw data for Fig. 2f is unavailable. The included blots are historical data, which could not be located. The original samples were historically collected and are not suitable to repeat the experiments. Orthogonal data is provided in Figure 2d and 2e.

## Sheet: Figure 2g
The raw data for Fig. 2e is unavailable. The original samples were historically collected and are not suitable to repeat the experiments. Orthogonal data is provided in Figure 7d, e and f on Xenopus mucociliaray epithelia.

## Sheet: Figure 2h
The raw data for Fig. 2f unavailable. The statistics that were gathered are historical data, which could not be located. The original samples were historically collected and are not suitable to repeat the experiments. Orthogonal data is provided in Figure 4b and in Xenopus in Figure 7e .

## Sheet: Figure 4a
Figure 4a
																human heat map values (normalized peptide counts)
																subunit	WT	Family 1	Family 2
																INTS1	102	52	26
																INTS2	33	13	8
																INTS3	46	17	11
																INTS4	51	25	17
																INTS5	31	15	11
																INTS6	34	16	12
																INTS6-like	23	5	4
																INTS7	43	21	18
																INTS8	25	11	8
																INTS9	25	13	8
																INTS10	30	19	12
																INTS11	18	9	9
																INTS12	25	7	4
																INTS13	14	17	12
																INTS14	34	43	31

## Sheet: Figure 4b
Figure 4b
heat map values (normalized peptide counts)
		Wild type	K642Nfs*9	S627L
	INT subunit
	1	114.333	20.6667	63
	2	100	18.3333	46.6667
	3	117	23.6667	60
	4	87.3333	11.3333	35
	5	67.6667	17	38.6667
	6	57.6667	7.66667	32.3333
	7	84	18.6667	39.6667
	8	63	11	36.6667
	9	73.6667	5.33333	35.3333
	10	55	33	45.6667
	11	59.3333	4.33333	25
	12	26.6667	7.66667	14.3333
	13	111.667	127	147.667
	14	99.3333	76.6667	84

[truncated: 19 more sheets: Figure 5a, Figure 5c, Figure 5f, Figure 6a, Figure 6b, Figure 6c, Figure 6d, Figure 6f, Figure 6g, Figure 6h, Figure 6i, Figure 6k, Figure 6l, Figure 6m, Figure 6n, Figures 6e,6j,6o, Figure 7a, Figure 7e, Supplemental figure 4]
